# Supplementary material for: Gene expression ranking change based single sample pre-disease state detection
Source: Front Genet. 2024 Dec 4;15:1509769. doi: 10.3389/fgene.2024.1509769 (PMC11652538; doi:10.3389/fgene.2024.1509769)
Supplement: Supplementary file 1 [file Table2.xlsx]

## Sheet: GSE30550
Category	Term	Count	%	PValue	Genes	List Total	Pop Hits	Pop Total	Fold Enrichment	Bonferroni	Benjamini	FDR
GOTERM_BP_DIRECT	GO:0051607~defense response to virus	12	17.1429	4.6701e-10	3428, 684, 51284, 2633, 55601, 25939, 6772, 23586, 24138, 85363, 3669, 10346	68	236	19462	14.5528	3.28775e-07	3.28775e-07	3.2644e-07
GOTERM_BP_DIRECT	GO:0045087~innate immune response	15	21.4286	2.66415e-08	54809, 9111, 25939, 23586, 24138, 3140, 3428, 684, 2633, 51284, 55601, 8767, 85363, 3669, 10346	68	635	19462	6.76077	1.87554e-05	9.3778e-06	9.3112e-06
GOTERM_BP_DIRECT	GO:0009615~response to virus	6	8.57143	3.84639e-05	9111, 684, 55601, 23586, 3669, 10346	68	110	19462	15.6112	0.0267157	0.00902619	0.00896208
GOTERM_BP_DIRECT	GO:0032727~positive regulation of interferon-alpha production	4	5.71429	9.58018e-05	51284, 6772, 23586, 8767	68	26	19462	44.0317	0.0652234	0.0168611	0.0167414
GOTERM_BP_DIRECT	GO:0033209~tumor necrosis factor-mediated signaling pathway	5	7.14286	0.000158725	3717, 355, 6772, 5696, 5698	68	79	19462	18.1143	0.105733	0.0223484	0.0221897
GOTERM_BP_DIRECT	GO:0045071~negative regulation of viral genome replication	4	5.71429	0.000498983	3428, 684, 24138, 3669	68	45	19462	25.4405	0.296278	0.0585473	0.0581315
GOTERM_BP_DIRECT	GO:0006955~immune response	8	11.4286	0.00186287	5393, 3717, 355, 3600, 25939, 8763, 3140, 10346	68	512	19462	4.47197	0.730904	0.187352	0.186021
GOTERM_BP_DIRECT	GO:0043687~post-translational protein modification	4	5.71429	0.00229113	3717, 5696, 7786, 5698	68	76	19462	15.0635	0.80107	0.201619	0.200187
GOTERM_BP_DIRECT	GO:0034341~response to interferon-gamma	3	4.28571	0.0038765	684, 2643, 6772	68	27	19462	31.8007	0.935064	0.293248	0.291165
GOTERM_BP_DIRECT	GO:0060333~interferon-gamma-mediated signaling pathway	3	4.28571	0.00416545	3717, 9111, 6772	68	28	19462	30.6649	0.94706	0.293248	0.291165
GOTERM_BP_DIRECT	GO:0043123~positive regulation of I-kappaB kinase/NF-kappaB signaling	5	7.14286	0.00546164	684, 8767, 24138, 85363, 10346	68	205	19462	6.98063	0.978838	0.325928	0.323613
GOTERM_BP_DIRECT	GO:0000209~protein polyubiquitination	5	7.14286	0.00555558	5696, 55884, 5698, 85363, 10346	68	206	19462	6.94674	0.980199	0.325928	0.323613
GOTERM_BP_DIRECT	GO:0002230~positive regulation of defense response to virus by host	3	4.28571	0.00645591	6772, 23586, 10346	68	35	19462	24.5319	0.989535	0.335235	0.332854
GOTERM_BP_DIRECT	GO:0070671~response to interleukin-12	2	2.85714	0.00687354	3717, 8767	68	2	19462	286.206	0.992216	0.335235	0.332854
GOTERM_BP_DIRECT	GO:0050729~positive regulation of inflammatory response	4	5.71429	0.00714279	3717, 9111, 51284, 3600	68	114	19462	10.0423	0.993569	0.335235	0.332854
GOTERM_BP_DIRECT	GO:0051091~positive regulation of sequence-specific DNA binding transcription factor activity	4	5.71429	0.00785172	3717, 23586, 85363, 10346	68	118	19462	9.70189	0.99611	0.345055	0.342604
GOTERM_BP_DIRECT	GO:0045944~positive regulation of transcription from RNA polymerase II promoter	11	15.7143	0.00914308	5393, 3428, 3717, 79577, 51284, 55810, 6772, 23586, 4204, 8767, 3627	68	1232	19462	2.55541	0.998445	0.345055	0.342604
GOTERM_BP_DIRECT	GO:0032728~positive regulation of interferon-beta production	3	4.28571	0.00962614	51284, 23586, 8767	68	43	19462	19.9679	0.998897	0.345055	0.342604
GOTERM_BP_DIRECT	GO:0016525~negative regulation of angiogenesis	4	5.71429	0.00980089	55810, 6772, 4204, 3627	68	128	19462	8.94393	0.999026	0.345055	0.342604
GOTERM_BP_DIRECT	GO:0007259~JAK-STAT cascade	3	4.28571	0.0100623	3717, 9111, 6772	68	44	19462	19.514	0.999191	0.345055	0.342604
GOTERM_BP_DIRECT	GO:0016267~O-glycan processing, core 1	2	2.85714	0.0102928	29071, 56913	68	3	19462	190.804	0.999313	0.345055	0.342604
GOTERM_BP_DIRECT	GO:0007254~JNK cascade	3	4.28571	0.0181751	51284, 7786, 8767	68	60	19462	14.3103	0.999998	0.581603	0.577472
GOTERM_BP_DIRECT	GO:0042149~cellular response to glucose starvation	3	4.28571	0.0193324	3428, 11133, 51422	68	62	19462	13.8487	0.999999	0.59174	0.587537
GOTERM_BP_DIRECT	GO:0070665~positive regulation of leukocyte proliferation	2	2.85714	0.0204813	3717, 684	68	6	19462	95.402	1	0.600784	0.596517
GOTERM_BP_DIRECT	GO:0032731~positive regulation of interleukin-1 beta production	3	4.28571	0.0223572	3428, 3717, 8767	68	67	19462	12.8152	1	0.629577	0.625106
GOTERM_BP_DIRECT	GO:0032729~positive regulation of interferon-gamma production	3	4.28571	0.0303461	3717, 51284, 8767	68	79	19462	10.8686	1	0.82168	0.815844
GOTERM_BP_DIRECT	GO:0007260~tyrosine phosphorylation of STAT protein	2	2.85714	0.0339053	3717, 3600	68	10	19462	57.2412	1	0.88405	0.877771
GOTERM_BP_DIRECT	GO:0035456~response to interferon-beta	2	2.85714	0.0372329	684, 6772	68	11	19462	52.0374	1	0.936142	0.929493
GOTERM_BP_DIRECT	GO:0045893~positive regulation of transcription, DNA-templated	7	10	0.0394244	29761, 55810, 6772, 7786, 85363, 3735, 10346	68	730	19462	2.74444	1	0.95706	0.950263
GOTERM_BP_DIRECT	GO:0098586~cellular response to virus	3	4.28571	0.0424685	3717, 51284, 3627	68	95	19462	9.03808	1	0.982824	0.975844
GOTERM_BP_DIRECT	GO:0050731~positive regulation of peptidyl-tyrosine phosphorylation	3	4.28571	0.0432778	3717, 3600, 8767	68	96	19462	8.94393	1	0.982824	0.975844
GOTERM_BP_DIRECT	GO:0032819~positive regulation of natural killer cell proliferation	2	2.85714	0.0471481	3717, 3600	68	14	19462	40.8866	1	1	0.99431
GOTERM_BP_DIRECT	GO:0032755~positive regulation of interleukin-6 production	3	4.28571	0.050815	51284, 23586, 8767	68	105	19462	8.17731	1	1	0.99431
GOTERM_BP_DIRECT	GO:0042981~regulation of apoptotic process	4	5.71429	0.0529606	3717, 355, 6772, 3627	68	246	19462	4.65375	1	1	0.99431
GOTERM_BP_DIRECT	GO:0032760~positive regulation of tumor necrosis factor production	3	4.28571	0.0534254	3717, 23586, 8767	68	108	19462	7.95016	1	1	0.99431
GOTERM_BP_DIRECT	GO:0016075~rRNA catabolic process	2	2.85714	0.0569627	5393, 65080	68	17	19462	33.6713	1	1	0.99431
GOTERM_BP_DIRECT	GO:0051770~positive regulation of nitric-oxide synthase biosynthetic process	2	2.85714	0.060212	3717, 6772	68	18	19462	31.8007	1	1	0.99431
GOTERM_BP_DIRECT	GO:0006954~inflammatory response	5	7.14286	0.063299	3428, 51284, 3600, 8767, 3627	68	436	19462	3.28218	1	1	0.99431
GOTERM_BP_DIRECT	GO:0097202~activation of cysteine-type endopeptidase activity	2	2.85714	0.0666777	3428, 8767	68	20	19462	28.6206	1	1	0.99431
GOTERM_BP_DIRECT	GO:0006468~protein phosphorylation	5	7.14286	0.0671812	3717, 7444, 7786, 51422, 5128	68	445	19462	3.2158	1	1	0.99431
GOTERM_BP_DIRECT	GO:0046596~regulation of viral entry into host cell	2	2.85714	0.0730995	85363, 10346	68	22	19462	26.0187	1	1	0.99431
GOTERM_BP_DIRECT	GO:0016579~protein deubiquitination	3	4.28571	0.0739257	29761, 5696, 5698	68	130	19462	6.60475	1	1	0.99431
GOTERM_BP_DIRECT	GO:0035556~intracellular signal transduction	5	7.14286	0.0748471	3717, 7786, 55884, 5589, 51422	68	462	19462	3.09747	1	1	0.99431
GOTERM_BP_DIRECT	GO:0036388~pre-replicative complex assembly	2	2.85714	0.076294	5696, 5698	68	23	19462	24.8875	1	1	0.99431
GOTERM_BP_DIRECT	GO:0006521~regulation of cellular amino acid metabolic process	2	2.85714	0.0794778	5696, 5698	68	24	19462	23.8505	1	1	0.99431
GOTERM_BP_DIRECT	GO:0007165~signal transduction	9	12.8571	0.0798373	3717, 355, 3600, 7444, 23607, 6772, 8763, 8767, 3627	68	1310	19462	1.9663	1	1	0.99431
GOTERM_BP_DIRECT	GO:0006364~rRNA processing	3	4.28571	0.0819168	5393, 65080, 3669	68	138	19462	6.22187	1	1	0.99431
GOTERM_BP_DIRECT	GO:0060907~positive regulation of macrophage cytokine production	2	2.85714	0.0826507	51284, 8767	68	25	19462	22.8965	1	1	0.99431
GOTERM_BP_DIRECT	GO:0002479~antigen processing and presentation of exogenous peptide antigen via MHC class I, TAP-dependent	2	2.85714	0.0826507	5696, 5698	68	25	19462	22.8965	1	1	0.99431
GOTERM_BP_DIRECT	GO:0032740~positive regulation of interleukin-17 production	2	2.85714	0.0858128	3717, 3600	68	26	19462	22.0158	1	1	0.99431
GOTERM_BP_DIRECT	GO:0034142~toll-like receptor 4 signaling pathway	2	2.85714	0.0858128	9111, 8767	68	26	19462	22.0158	1	1	0.99431
GOTERM_BP_DIRECT	GO:0050852~T cell receptor signaling pathway	3	4.28571	0.0860087	5696, 5698, 8767	68	142	19462	6.0466	1	1	0.99431
GOTERM_BP_DIRECT	GO:0061418~regulation of transcription from RNA polymerase II promoter in response to hypoxia	2	2.85714	0.0889642	5696, 5698	68	27	19462	21.2004	1	1	0.99431
GOTERM_BP_DIRECT	GO:0035458~cellular response to interferon-beta	2	2.85714	0.0921049	3428, 6772	68	28	19462	20.4433	1	1	0.99431
GOTERM_BP_DIRECT	GO:0065003~macromolecular complex assembly	3	4.28571	0.0943731	355, 2643, 23607	68	150	19462	5.72412	1	1	0.99431
GOTERM_BP_DIRECT	GO:0010800~positive regulation of peptidyl-threonine phosphorylation	2	2.85714	0.0983543	51422, 8767	68	30	19462	19.0804	1	1	0.99431

## Sheet: GSE52428
Category	Term	Count	%	PValue	Genes	List Total	Pop Hits	Pop Total	Fold Enrichment	Bonferroni	Benjamini	FDR
GOTERM_BP_DIRECT	GO:0051607~defense response to virus	40	17.8571	4.9902e-35	9447, 6773, 3660, 6772, 23586, 24138, 79132, 3437, 51284, 55601, 3434, 3433, 81030, 5610, 834, 4940, 9636, 5359, 4600, 25939, 91543, 64108, 51191, 3428, 2537, 10964, 81622, 4938, 684, 2633, 4939, 60489, 55337, 4599, 8638, 3665, 85363, 3669, 3429, 10346	211	236	19462	15.6334	7.2308e-32	7.2308e-32	6.98628e-32
GOTERM_BP_DIRECT	GO:0045087~innate immune response	46	20.5357	2.70246e-24	54809, 9246, 9683, 9447, 5266, 23586, 24138, 79132, 3437, 51284, 55601, 710, 3433, 81030, 5610, 4940, 7535, 9636, 10475, 4600, 3932, 5371, 8542, 9111, 25939, 91543, 3430, 51191, 3428, 2537, 81622, 4938, 684, 2633, 4939, 60489, 55337, 55577, 4599, 8638, 3665, 6737, 85363, 3669, 3429, 10346	211	635	19462	6.68173	3.91587e-21	1.95793e-21	1.89172e-21
GOTERM_BP_DIRECT	GO:0045071~negative regulation of viral genome replication	18	8.03571	1.57351e-22	9683, 6352, 91543, 24138, 3428, 4938, 684, 4939, 55337, 60489, 3434, 5610, 4940, 4599, 8638, 9636, 5359, 3669	211	45	19462	36.8948	2.28001e-19	7.60004e-20	7.34303e-20
GOTERM_BP_DIRECT	GO:0009615~response to virus	23	10.2679	5.57898e-22	9111, 6352, 6355, 91543, 23586, 79132, 4938, 684, 3437, 4939, 55601, 3434, 3433, 10561, 5610, 4940, 4599, 8638, 9636, 3665, 4600, 3669, 10346	211	110	19462	19.2859	8.08394e-19	2.02099e-19	1.95264e-19
GOTERM_BP_DIRECT	GO:0032728~positive regulation of interferon-beta production	9	4.01786	1.68614e-08	4938, 51284, 4939, 3320, 4940, 3665, 23586, 9636, 79132	211	43	19462	19.3054	2.44318e-05	4.88643e-06	4.72119e-06
GOTERM_BP_DIRECT	GO:0006955~immune response	22	9.82143	1.79446e-07	6352, 8743, 9447, 6355, 25939, 6398, 4783, 4277, 8763, 2210, 1230, 2537, 10964, 3557, 2213, 3553, 3135, 10561, 6347, 7535, 925, 10346	211	512	19462	3.96331	0.000259984	4.33362e-05	4.18708e-05
GOTERM_BP_DIRECT	GO:0070106~interleukin-27-mediated signaling pathway	5	2.23214	4.49545e-07	4938, 4939, 6772, 4599, 8638	211	7	19462	65.8835	0.000651179	9.30558e-05	8.9909e-05
GOTERM_BP_DIRECT	GO:0006954~inflammatory response	19	8.48214	1.28524e-06	6352, 9447, 6355, 1230, 7130, 3428, 10855, 133, 3557, 4818, 51284, 2213, 3620, 3553, 6347, 6614, 3965, 3627, 719	211	436	19462	4.0195	0.00186058	0.000232788	0.000224916
GOTERM_BP_DIRECT	GO:0002230~positive regulation of defense response to virus by host	7	3.125	1.83706e-06	5371, 9447, 60489, 6772, 3320, 23586, 10346	211	35	19462	18.4474	0.00265837	0.000295767	0.000285766
GOTERM_BP_DIRECT	GO:0060337~type I interferon signaling pathway	8	3.57143	2.28271e-06	6672, 4938, 4939, 6773, 6772, 3660, 3665, 3429	211	56	19462	13.1767	0.00330218	0.00032116	0.000310299
GOTERM_BP_DIRECT	GO:0043123~positive regulation of I-kappaB kinase/NF-kappaB signaling	13	5.80357	2.43807e-06	8743, 6398, 24138, 2316, 684, 10616, 3553, 834, 10475, 6737, 85363, 3965, 10346	211	205	19462	5.84917	0.00352653	0.00032116	0.000310299
GOTERM_BP_DIRECT	GO:0060339~negative regulation of type I interferon-mediated signaling pathway	6	2.67857	3.16279e-06	4938, 6773, 25939, 11274, 4940, 9636	211	22	19462	25.1555	0.00457241	0.000381907	0.000368992
GOTERM_BP_DIRECT	GO:0035456~response to interferon-beta	5	2.23214	4.09698e-06	684, 55337, 6772, 5359, 54739	211	11	19462	41.9259	0.00591895	0.000456656	0.000441214
GOTERM_BP_DIRECT	GO:0034341~response to interferon-gamma	6	2.67857	9.27934e-06	6672, 684, 2643, 55337, 6772, 6737	211	27	19462	20.4971	0.0133558	0.000960411	0.000927934
GOTERM_BP_DIRECT	GO:0060700~regulation of ribonuclease activity	4	1.78571	1.21893e-05	4938, 4939, 4940, 8638	211	5	19462	73.7896	0.0175073	0.00117748	0.00113766
GOTERM_BP_DIRECT	GO:0051091~positive regulation of sequence-specific DNA binding transcription factor activity	9	4.01786	4.26e-05	6672, 3728, 3553, 23586, 10475, 6737, 85363, 25865, 10346	211	118	19462	7.03502	0.0598621	0.00385796	0.0037275
GOTERM_BP_DIRECT	GO:0002181~cytoplasmic translation	8	3.57143	5.79264e-05	6232, 6155, 6167, 6235, 6227, 6171, 6170, 4736	211	91	19462	8.10874	0.0805116	0.00493738	0.00477041
GOTERM_BP_DIRECT	GO:0051092~positive regulation of NF-kappaB transcription factor activity	10	4.46429	7.47038e-05	9447, 10616, 3553, 5610, 10475, 6737, 85363, 25865, 3965, 10346	211	164	19462	5.62421	0.102597	0.00581587	0.0056192
GOTERM_BP_DIRECT	GO:0098586~cellular response to virus	8	3.57143	7.62606e-05	2537, 4938, 6352, 51284, 2332, 3320, 3965, 3627	211	95	19462	7.76732	0.104619	0.00581587	0.0056192
GOTERM_BP_DIRECT	GO:1901224~positive regulation of NIK/NF-kappaB signaling	7	3.125	0.00012692	9111, 51284, 10616, 3553, 5610, 3430, 3965	211	72	19462	8.96748	0.167997	0.00919537	0.00888442
GOTERM_BP_DIRECT	GO:0034340~response to type I interferon	4	1.78571	0.00014054	6672, 55337, 4599, 9636	211	10	19462	36.8948	0.184257	0.00932448	0.00900916
GOTERM_BP_DIRECT	GO:0006915~apoptotic process	19	8.48214	0.000141573	5371, 8743, 9447, 23136, 26999, 2537, 2999, 5608, 3553, 81030, 834, 4599, 5359, 4118, 838, 54739, 2308, 3429, 4616	211	620	19462	2.82662	0.185477	0.00932448	0.00900916
GOTERM_BP_DIRECT	GO:0035455~response to interferon-alpha	4	1.78571	0.000191706	27074, 684, 5610, 4600	211	11	19462	33.5407	0.242558	0.0120775	0.0116691
GOTERM_BP_DIRECT	GO:0050729~positive regulation of inflammatory response	8	3.57143	0.000239017	9111, 4818, 51284, 9447, 3553, 81030, 834, 3430	211	114	19462	6.47277	0.292754	0.0144307	0.0139427
GOTERM_BP_DIRECT	GO:0009617~response to bacterium	8	3.57143	0.000310994	2213, 11274, 55026, 10561, 6347, 55603, 55008, 79132	211	119	19462	6.2008	0.362818	0.0180252	0.0174156
GOTERM_BP_DIRECT	GO:0006952~defense response	7	3.125	0.000337071	6890, 6773, 6772, 2213, 11262, 4599, 4600	211	86	19462	7.50766	0.386453	0.0187852	0.01815
GOTERM_BP_DIRECT	GO:0007165~signal transduction	29	12.9464	0.000413238	6355, 6773, 23607, 6772, 6398, 2034, 3560, 54453, 133, 3959, 3557, 952, 3553, 634, 834, 6347, 10135, 7913, 8743, 8763, 1890, 26207, 100528032, 7130, 5608, 2213, 4599, 3627, 27071	211	1310	19462	2.04189	0.450587	0.0216989	0.0209652
GOTERM_BP_DIRECT	GO:0006935~chemotaxis	8	3.57143	0.000419303	6352, 6355, 1890, 6347, 1230, 3965, 3627, 719	211	125	19462	5.90317	0.455397	0.0216989	0.0209652
GOTERM_BP_DIRECT	GO:0008015~blood circulation	5	2.23214	0.000473996	26509, 6772, 710, 3627, 719	211	34	19462	13.5643	0.496909	0.0221555	0.0214063
GOTERM_BP_DIRECT	GO:0045824~negative regulation of innate immune response	5	2.23214	0.000473996	3428, 9111, 10906, 6737, 79132	211	34	19462	13.5643	0.496909	0.0221555	0.0214063
GOTERM_BP_DIRECT	GO:0070269~pyroptosis	5	2.23214	0.000473996	9447, 81030, 834, 6737, 3429	211	34	19462	13.5643	0.496909	0.0221555	0.0214063
GOTERM_BP_DIRECT	GO:0071639~positive regulation of monocyte chemotactic protein-1 production	4	1.78571	0.000512052	4938, 3553, 4940, 3965	211	15	19462	24.5965	0.523912	0.0231863	0.0224023
GOTERM_BP_DIRECT	GO:0002376~immune system process	6	2.67857	0.000547719	9711, 3660, 3620, 9214, 5698, 3665	211	62	19462	8.92616	0.547904	0.0240498	0.0232365
GOTERM_BP_DIRECT	GO:0002218~activation of innate immune response	5	2.23214	0.000591997	3428, 9447, 81030, 3320, 85363	211	36	19462	12.8107	0.576015	0.0245087	0.0236799
GOTERM_BP_DIRECT	GO:0006882~cellular zinc ion homeostasis	5	2.23214	0.000591997	4495, 4496, 645745, 4502, 3932	211	36	19462	12.8107	0.576015	0.0245087	0.0236799
GOTERM_BP_DIRECT	GO:0010273~detoxification of copper ion	4	1.78571	0.00062522	4495, 4496, 645745, 4502	211	16	19462	23.0592	0.595954	0.0251651	0.0243141
GOTERM_BP_DIRECT	GO:0032757~positive regulation of interleukin-8 production	6	2.67857	0.000681114	2867, 51284, 3553, 23586, 25865, 3965	211	65	19462	8.51418	0.627408	0.0266739	0.0257719
GOTERM_BP_DIRECT	GO:0006412~translation	10	4.46429	0.000707886	6232, 6155, 7453, 6167, 6235, 6227, 5610, 6171, 6170, 4736	211	222	19462	4.15482	0.641595	0.0269928	0.02608
GOTERM_BP_DIRECT	GO:0071346~cellular response to interferon-gamma	7	3.125	0.000754481	6352, 2633, 6355, 6772, 834, 6347, 3965	211	100	19462	6.45659	0.66501	0.0280319	0.0270839
GOTERM_BP_DIRECT	GO:0051770~positive regulation of nitric-oxide synthase biosynthetic process	4	1.78571	0.000896653	5608, 6772, 6347, 10135	211	18	19462	20.4971	0.727423	0.0324813	0.0313829
GOTERM_BP_DIRECT	GO:0007259~JAK-STAT cascade	5	2.23214	0.00127556	8651, 9111, 6773, 6772, 6347	211	44	19462	10.4815	0.84268	0.0450803	0.0435558
GOTERM_BP_DIRECT	GO:0046596~regulation of viral entry into host cell	4	1.78571	0.00163929	10475, 6737, 85363, 10346	211	22	19462	16.7704	0.907197	0.0541949	0.0523622
GOTERM_BP_DIRECT	GO:0045088~regulation of innate immune response	4	1.78571	0.00163929	9683, 25939, 2213, 79132	211	22	19462	16.7704	0.907197	0.0541949	0.0523622
GOTERM_BP_DIRECT	GO:0032729~positive regulation of interferon-gamma production	6	2.67857	0.00164567	51284, 3553, 9636, 100528032, 3965, 916	211	79	19462	7.00534	0.908053	0.0541949	0.0523622
GOTERM_BP_DIRECT	GO:0032020~ISG15-protein conjugation	3	1.33929	0.00168926	9246, 9636, 51191	211	6	19462	46.1185	0.91369	0.0543943	0.0525549
GOTERM_BP_DIRECT	GO:0001525~angiogenesis	10	4.46429	0.00185428	2316, 7453, 6355, 634, 2034, 4753, 1890, 6347, 6303, 25865	211	255	19462	3.61714	0.932075	0.05841	0.0564348
GOTERM_BP_DIRECT	GO:0071407~cellular response to organic cyclic compound	5	2.23214	0.00190909	64174, 6352, 6772, 3553, 6347	211	49	19462	9.41194	0.93727	0.0588569	0.0568666
GOTERM_BP_DIRECT	GO:0071294~cellular response to zinc ion	4	1.78571	0.00212059	4495, 4496, 645745, 4502	211	24	19462	15.3728	0.953856	0.0640153	0.0618505
GOTERM_BP_DIRECT	GO:0042742~defense response to bacterium	10	4.46429	0.00217296	4938, 2633, 4939, 10616, 55577, 834, 4940, 9636, 51316, 10578	211	261	19462	3.53398	0.957235	0.0642575	0.0620845
GOTERM_BP_DIRECT	GO:0032727~positive regulation of interferon-alpha production	4	1.78571	0.00268125	51284, 6772, 3665, 23586	211	26	19462	14.1903	0.979562	0.0777027	0.0750751
GOTERM_BP_DIRECT	GO:0010508~positive regulation of autophagy	6	2.67857	0.00277944	10855, 10475, 6737, 85363, 2308, 10346	211	89	19462	6.21822	0.982279	0.0789689	0.0762984
GOTERM_BP_DIRECT	GO:0071280~cellular response to copper ion	4	1.78571	0.00299262	4495, 4496, 645745, 4502	211	27	19462	13.6647	0.987	0.0833906	0.0805706
GOTERM_BP_DIRECT	GO:0031640~killing of cells of other organism	6	2.67857	0.00320871	2999, 4818, 6355, 4277, 10578, 3627	211	92	19462	6.01545	0.990504	0.0876072	0.0846446
GOTERM_BP_DIRECT	GO:0060333~interferon-gamma-mediated signaling pathway	4	1.78571	0.00332532	6672, 9111, 6772, 3665	211	28	19462	13.1767	0.991985	0.0876072	0.0846446
GOTERM_BP_DIRECT	GO:0035458~cellular response to interferon-beta	4	1.78571	0.00332532	3428, 4938, 9447, 6772	211	28	19462	13.1767	0.991985	0.0876072	0.0846446
GOTERM_BP_DIRECT	GO:0032880~regulation of protein localization	6	2.67857	0.00368379	22848, 3320, 10475, 6737, 85363, 10346	211	95	19462	5.82549	0.995241	0.095318	0.0920947
GOTERM_BP_DIRECT	GO:0050852~T cell receptor signaling pathway	7	3.125	0.00446419	10616, 5698, 7535, 925, 25865, 3932, 916	211	142	19462	4.54689	0.998471	0.113484	0.109647
GOTERM_BP_DIRECT	GO:0045089~positive regulation of innate immune response	4	1.78571	0.00487803	9111, 6352, 3430, 5359	211	32	19462	11.5296	0.999163	0.121867	0.117746
GOTERM_BP_DIRECT	GO:0042058~regulation of epidermal growth factor receptor signaling pathway	3	1.33929	0.00597752	2537, 79651, 634	211	11	19462	25.1555	0.999831	0.144357	0.139475
GOTERM_BP_DIRECT	GO:1900246~positive regulation of RIG-I signaling pathway	3	1.33929	0.00597752	55601, 8638, 79132	211	11	19462	25.1555	0.999831	0.144357	0.139475
GOTERM_BP_DIRECT	GO:0071276~cellular response to cadmium ion	4	1.78571	0.00680399	4495, 4496, 645745, 4502	211	36	19462	10.2486	0.999949	0.158773	0.153403
GOTERM_BP_DIRECT	GO:0070098~chemokine-mediated signaling pathway	5	2.23214	0.00693299	6352, 6355, 6347, 1230, 3627	211	70	19462	6.58835	0.999958	0.158773	0.153403
GOTERM_BP_DIRECT	GO:0000209~protein polyubiquitination	8	3.57143	0.00711519	9246, 10616, 5698, 27338, 10475, 6737, 85363, 10346	211	206	19462	3.58202	0.999968	0.158773	0.153403
GOTERM_BP_DIRECT	GO:0035457~cellular response to interferon-alpha	3	1.33929	0.0071223	4938, 3437, 3433	211	12	19462	23.0592	0.999968	0.158773	0.153403
GOTERM_BP_DIRECT	GO:2001214~positive regulation of vasculogenesis	3	1.33929	0.0071223	54453, 133, 634	211	12	19462	23.0592	0.999968	0.158773	0.153403
GOTERM_BP_DIRECT	GO:0045944~positive regulation of transcription from RNA polymerase II promoter	24	10.7143	0.0073317	6672, 6773, 3660, 6772, 2034, 23586, 25865, 22797, 3428, 1997, 3728, 51284, 467, 3553, 9935, 4005, 5359, 3665, 7913, 51316, 10135, 2308, 10589, 3627	211	1232	19462	1.79682	0.999977	0.160964	0.155521
GOTERM_BP_DIRECT	GO:0019221~cytokine-mediated signaling pathway	7	3.125	0.00790166	8651, 6773, 6772, 3553, 6347, 1230, 3560	211	160	19462	4.03537	0.99999	0.170888	0.165109
GOTERM_BP_DIRECT	GO:0071248~cellular response to metal ion	3	1.33929	0.00835781	4495, 4496, 4502	211	13	19462	21.2855	0.999995	0.178095	0.172072
GOTERM_BP_DIRECT	GO:0046598~positive regulation of viral entry into host cell	3	1.33929	0.0110927	10475, 6737, 3965	211	15	19462	18.4474	1	0.224002	0.216427
GOTERM_BP_DIRECT	GO:0002753~cytoplasmic pattern recognition receptor signaling pathway	3	1.33929	0.0110927	3665, 23586, 79132	211	15	19462	18.4474	1	0.224002	0.216427
GOTERM_BP_DIRECT	GO:0006978~DNA damage response, signal transduction by p53 class mediator resulting in transcription of p21 class mediator	3	1.33929	0.0110927	6672, 6232, 55544	211	15	19462	18.4474	1	0.224002	0.216427
GOTERM_BP_DIRECT	GO:0009409~response to cold	4	1.78571	0.0111305	133, 3320, 51316, 3627	211	43	19462	8.58018	1	0.224002	0.216427
GOTERM_BP_DIRECT	GO:0030593~neutrophil chemotaxis	5	2.23214	0.0124743	6352, 6355, 3553, 6347, 3627	211	83	19462	5.55644	1	0.246702	0.23836
GOTERM_BP_DIRECT	GO:0032735~positive regulation of interleukin-12 production	4	1.78571	0.012599	81622, 3620, 3135, 3965	211	45	19462	8.19884	1	0.246702	0.23836
GOTERM_BP_DIRECT	GO:0007267~cell-cell signaling	8	3.57143	0.0137689	6352, 6355, 8743, 3553, 1230, 10135, 7130, 3627	211	234	19462	3.1534	1	0.266014	0.257019
GOTERM_BP_DIRECT	GO:0044790~negative regulation by host of viral release from host cell	3	1.33929	0.0141661	5371, 6737, 85363	211	17	19462	16.2771	1	0.270087	0.260954
GOTERM_BP_DIRECT	GO:0045926~negative regulation of growth	3	1.33929	0.0158247	4495, 4496, 4502	211	18	19462	15.3728	1	0.297793	0.287722
GOTERM_BP_DIRECT	GO:0019060~intracellular transport of viral protein in host cell	2	0.892857	0.0214646	6993, 3434	211	2	19462	92.237	1	0.398747	0.385263
GOTERM_BP_DIRECT	GO:0006968~cellular defense response	4	1.78571	0.0225849	3959, 9214, 3135, 10578	211	56	19462	6.58835	1	0.414248	0.400239
GOTERM_BP_DIRECT	GO:0032496~response to lipopolysaccharide	6	2.67857	0.022918	133, 2643, 1267, 3620, 3553, 3965	211	149	19462	3.71424	1	0.415102	0.401065
GOTERM_BP_DIRECT	GO:0065003~macromolecular complex assembly	6	2.67857	0.0235075	5371, 2643, 23607, 2175, 3560, 916	211	150	19462	3.68948	1	0.417996	0.403861
GOTERM_BP_DIRECT	GO:0001932~regulation of protein phosphorylation	4	1.78571	0.0236547	5371, 8651, 51284, 6773	211	57	19462	6.47277	1	0.417996	0.403861
GOTERM_BP_DIRECT	GO:0090026~positive regulation of monocyte chemotaxis	3	1.33929	0.0252628	6352, 1230, 3627	211	23	19462	12.0309	1	0.439026	0.42418
GOTERM_BP_DIRECT	GO:0050727~regulation of inflammatory response	5	2.23214	0.0254508	11274, 81030, 834, 2175, 838	211	103	19462	4.47752	1	0.439026	0.42418
GOTERM_BP_DIRECT	GO:0007166~cell surface receptor signaling pathway	9	4.01786	0.0265599	8743, 2213, 2210, 6347, 1230, 925, 916, 3627, 4061	211	329	19462	2.5232	1	0.450616	0.435378
GOTERM_BP_DIRECT	GO:0032755~positive regulation of interleukin-6 production	5	2.23214	0.027069	81622, 51284, 3553, 23586, 3965	211	105	19462	4.39224	1	0.450616	0.435378
GOTERM_BP_DIRECT	GO:0045893~positive regulation of transcription, DNA-templated	15	6.69643	0.0273231	5371, 6672, 6772, 4783, 29761, 1997, 952, 3553, 9935, 10475, 3665, 6737, 85363, 2308, 10346	211	730	19462	1.89528	1	0.450616	0.435378
GOTERM_BP_DIRECT	GO:0071310~cellular response to organic substance	3	1.33929	0.0273666	6773, 3553, 834	211	24	19462	11.5296	1	0.450616	0.435378
GOTERM_BP_DIRECT	GO:0032760~positive regulation of tumor necrosis factor production	5	2.23214	0.0296096	4938, 4939, 4940, 23586, 3965	211	108	19462	4.27023	1	0.482071	0.465769
GOTERM_BP_DIRECT	GO:0043318~negative regulation of cytotoxic T cell degranulation	2	0.892857	0.0320244	2213, 634	211	3	19462	61.4913	1	0.509926	0.492683
GOTERM_BP_DIRECT	GO:2000502~negative regulation of natural killer cell chemotaxis	2	0.892857	0.0320244	6347, 100528032	211	3	19462	61.4913	1	0.509926	0.492683
GOTERM_BP_DIRECT	GO:0032480~negative regulation of type I interferon production	3	1.33929	0.0340792	6614, 54739, 79132	211	27	19462	10.2486	1	0.534383	0.516312
GOTERM_BP_DIRECT	GO:0045766~positive regulation of angiogenesis	6	2.67857	0.0342979	10855, 133, 3728, 3553, 25865, 719	211	166	19462	3.33387	1	0.534383	0.516312
GOTERM_BP_DIRECT	GO:0032731~positive regulation of interleukin-1 beta production	4	1.78571	0.0358353	3428, 9447, 834, 3965	211	67	19462	5.50668	1	0.544419	0.526009
GOTERM_BP_DIRECT	GO:0048245~eosinophil chemotaxis	3	1.33929	0.0364449	6352, 6355, 6347	211	28	19462	9.88253	1	0.544419	0.526009
GOTERM_BP_DIRECT	GO:2000779~regulation of double-strand break repair	3	1.33929	0.0364449	5371, 84126, 7913	211	28	19462	9.88253	1	0.544419	0.526009
GOTERM_BP_DIRECT	GO:0001954~positive regulation of cell-matrix adhesion	3	1.33929	0.0364449	10855, 3728, 916	211	28	19462	9.88253	1	0.544419	0.526009
GOTERM_BP_DIRECT	GO:0006887~exocytosis	5	2.23214	0.0370548	6352, 6355, 8676, 375056, 1230	211	116	19462	3.97573	1	0.547882	0.529355
GOTERM_BP_DIRECT	GO:0050860~negative regulation of T cell receptor signaling pathway	3	1.33929	0.0388719	1997, 2633, 634	211	29	19462	9.54176	1	0.564587	0.545495
GOTERM_BP_DIRECT	GO:0061844~antimicrobial humoral immune response mediated by antimicrobial peptide	5	2.23214	0.0400999	133, 6355, 6170, 10578, 3627	211	119	19462	3.8755	1	0.564587	0.545495
GOTERM_BP_DIRECT	GO:0045070~positive regulation of viral genome replication	3	1.33929	0.0413588	6352, 3434, 10475	211	30	19462	9.2237	1	0.564587	0.545495
GOTERM_BP_DIRECT	GO:2001238~positive regulation of extrinsic apoptotic signaling pathway	3	1.33929	0.0413588	5371, 8743, 10616	211	30	19462	9.2237	1	0.564587	0.545495
GOTERM_BP_DIRECT	GO:0042127~regulation of cell proliferation	6	2.67857	0.0423782	64174, 3728, 6773, 6772, 2175, 3627	211	176	19462	3.14444	1	0.564587	0.545495
GOTERM_BP_DIRECT	GO:1900245~positive regulation of MDA-5 signaling pathway	2	0.892857	0.0424707	55601, 79132	211	4	19462	46.1185	1	0.564587	0.545495
GOTERM_BP_DIRECT	GO:0002175~protein localization to paranode region of axon	2	0.892857	0.0424707	23136, 4118	211	4	19462	46.1185	1	0.564587	0.545495
GOTERM_BP_DIRECT	GO:0039530~MDA-5 signaling pathway	2	0.892857	0.0424707	4940, 3665	211	4	19462	46.1185	1	0.564587	0.545495
GOTERM_BP_DIRECT	GO:0035710~CD4-positive, alpha-beta T cell activation	2	0.892857	0.0424707	4818, 91543	211	4	19462	46.1185	1	0.564587	0.545495
GOTERM_BP_DIRECT	GO:0071659~negative regulation of IP-10 production	2	0.892857	0.0424707	4938, 4940	211	4	19462	46.1185	1	0.564587	0.545495
GOTERM_BP_DIRECT	GO:0002666~positive regulation of T cell tolerance induction	2	0.892857	0.0424707	3620, 3135	211	4	19462	46.1185	1	0.564587	0.545495
GOTERM_BP_DIRECT	GO:0010575~positive regulation of vascular endothelial growth factor production	3	1.33929	0.0439038	10855, 3553, 719	211	31	19462	8.92616	1	0.578333	0.558776
GOTERM_BP_DIRECT	GO:0097190~apoptotic signaling pathway	4	1.78571	0.0444179	2537, 952, 916, 3429	211	73	19462	5.05408	1	0.579833	0.560225
GOTERM_BP_DIRECT	GO:0042771~intrinsic apoptotic signaling pathway in response to DNA damage by p53 class mediator	3	1.33929	0.0491624	3428, 5371, 6232	211	33	19462	8.38518	1	0.636039	0.61453
GOTERM_BP_DIRECT	GO:0071260~cellular response to mechanical stimulus	4	1.78571	0.052278	51284, 3553, 834, 838	211	78	19462	4.7301	1	0.670361	0.647692
GOTERM_BP_DIRECT	GO:0034154~toll-like receptor 7 signaling pathway	2	0.892857	0.0528048	81622, 51284	211	5	19462	36.8948	1	0.671177	0.64848
GOTERM_BP_DIRECT	GO:0048247~lymphocyte chemotaxis	3	1.33929	0.0546358	6352, 6355, 6347	211	35	19462	7.90603	1	0.688411	0.665132
GOTERM_BP_DIRECT	GO:0061025~membrane fusion	3	1.33929	0.0574495	26509, 8676, 8775	211	36	19462	7.68641	1	0.717623	0.693356
GOTERM_BP_DIRECT	GO:0032743~positive regulation of interleukin-2 production	3	1.33929	0.0603125	3553, 25865, 916	211	37	19462	7.47867	1	0.722954	0.698506
GOTERM_BP_DIRECT	GO:0002250~adaptive immune response	10	4.46429	0.0603413	6890, 81622, 27074, 4277, 2210, 7535, 925, 25865, 100528032, 916	211	457	19462	2.01831	1	0.722954	0.698506
GOTERM_BP_DIRECT	GO:0071347~cellular response to interleukin-1	4	1.78571	0.0607608	6352, 2633, 6355, 6347	211	83	19462	4.44516	1	0.722954	0.698506
GOTERM_BP_DIRECT	GO:0045444~fat cell differentiation	4	1.78571	0.06253	2867, 8651, 9935, 2308	211	84	19462	4.39224	1	0.722954	0.698506
GOTERM_BP_DIRECT	GO:0097398~cellular response to interleukin-17	2	0.892857	0.0630279	3553, 3627	211	6	19462	30.7457	1	0.722954	0.698506
GOTERM_BP_DIRECT	GO:0033634~positive regulation of cell-cell adhesion mediated by integrin	2	0.892857	0.0630279	6352, 916	211	6	19462	30.7457	1	0.722954	0.698506
GOTERM_BP_DIRECT	GO:2000342~negative regulation of chemokine (C-X-C motif) ligand 2 production	2	0.892857	0.0630279	4938, 4940	211	6	19462	30.7457	1	0.722954	0.698506
GOTERM_BP_DIRECT	GO:2001199~negative regulation of dendritic cell differentiation	2	0.892857	0.0630279	2213, 3135	211	6	19462	30.7457	1	0.722954	0.698506
GOTERM_BP_DIRECT	GO:0070555~response to interleukin-1	3	1.33929	0.0632236	952, 3553, 3965	211	38	19462	7.28187	1	0.722954	0.698506
GOTERM_BP_DIRECT	GO:0006139~nucleobase-containing compound metabolic process	3	1.33929	0.0632236	4939, 84126, 4940	211	38	19462	7.28187	1	0.722954	0.698506
GOTERM_BP_DIRECT	GO:0008285~negative regulation of cell proliferation	10	4.46429	0.0637273	5371, 133, 9111, 7453, 3437, 55544, 8763, 3553, 5610, 3430	211	462	19462	1.99647	1	0.722954	0.698506
GOTERM_BP_DIRECT	GO:0071222~cellular response to lipopolysaccharide	6	2.67857	0.0638634	3553, 834, 51510, 6347, 100528032, 3627	211	198	19462	2.79506	1	0.722954	0.698506
GOTERM_BP_DIRECT	GO:0045727~positive regulation of translation	4	1.78571	0.0661398	6232, 8672, 2332, 23034	211	86	19462	4.29009	1	0.737204	0.712275
GOTERM_BP_DIRECT	GO:0007565~female pregnancy	4	1.78571	0.0661398	133, 3620, 952, 3965	211	86	19462	4.29009	1	0.737204	0.712275
GOTERM_BP_DIRECT	GO:0006897~endocytosis	6	2.67857	0.0672352	54453, 3959, 22848, 9711, 375056, 51479	211	201	19462	2.75334	1	0.743693	0.718544
GOTERM_BP_DIRECT	GO:0050776~regulation of immune response	3	1.33929	0.0722314	2213, 2210, 3665	211	41	19462	6.74905	1	0.785049	0.758501
GOTERM_BP_DIRECT	GO:0043065~positive regulation of apoptotic process	8	3.57143	0.0729352	133, 5608, 8743, 3620, 3433, 81030, 2308, 4616	211	337	19462	2.1896	1	0.785049	0.758501
GOTERM_BP_DIRECT	GO:0042415~norepinephrine metabolic process	2	0.892857	0.0731412	2034, 4061	211	7	19462	26.3534	1	0.785049	0.758501
GOTERM_BP_DIRECT	GO:0039529~RIG-I signaling pathway	2	0.892857	0.0731412	4940, 23586	211	7	19462	26.3534	1	0.785049	0.758501
GOTERM_BP_DIRECT	GO:0031663~lipopolysaccharide-mediated signaling pathway	3	1.33929	0.0753212	6352, 3553, 6347	211	42	19462	6.58835	1	0.802503	0.775365
GOTERM_BP_DIRECT	GO:0031295~T cell costimulation	3	1.33929	0.0784524	3932, 100528032, 916	211	43	19462	6.43514	1	0.823751	0.795894
GOTERM_BP_DIRECT	GO:0042307~positive regulation of protein import into nucleus	3	1.33929	0.0784524	2316, 3728, 3320	211	43	19462	6.43514	1	0.823751	0.795894
GOTERM_BP_DIRECT	GO:0001915~negative regulation of T cell mediated cytotoxicity	2	0.892857	0.0831458	634, 3135	211	8	19462	23.0592	1	0.86675	0.83744
GOTERM_BP_DIRECT	GO:0002548~monocyte chemotaxis	3	1.33929	0.0848344	6352, 6355, 6347	211	45	19462	6.14913	1	0.871809	0.842327
GOTERM_BP_DIRECT	GO:0032722~positive regulation of chemokine production	3	1.33929	0.0848344	2867, 51284, 5610	211	45	19462	6.14913	1	0.871809	0.842327
GOTERM_BP_DIRECT	GO:0007010~cytoskeleton organization	5	2.23214	0.0858453	4001, 23031, 6347, 3983, 23136	211	154	19462	2.99471	1	0.875985	0.846362
GOTERM_BP_DIRECT	GO:0000165~MAPK cascade	5	2.23214	0.090597	5608, 6352, 3553, 5698, 6347	211	157	19462	2.93748	1	0.898795	0.868401
GOTERM_BP_DIRECT	GO:0045429~positive regulation of nitric oxide biosynthetic process	3	1.33929	0.0913675	3553, 3320, 100528032	211	47	19462	5.88747	1	0.898795	0.868401
GOTERM_BP_DIRECT	GO:0006914~autophagy	5	2.23214	0.092005	3428, 9711, 51510, 85363, 2308	211	158	19462	2.91889	1	0.898795	0.868401
GOTERM_BP_DIRECT	GO:0050688~regulation of defense response to virus	2	0.892857	0.093043	3434, 51191	211	9	19462	20.4971	1	0.898795	0.868401
GOTERM_BP_DIRECT	GO:0033129~positive regulation of histone phosphorylation	2	0.892857	0.093043	3553, 2332	211	9	19462	20.4971	1	0.898795	0.868401
GOTERM_BP_DIRECT	GO:1901798~positive regulation of signal transduction by p53 class mediator	2	0.892857	0.093043	5371, 6167	211	9	19462	20.4971	1	0.898795	0.868401
GOTERM_BP_DIRECT	GO:0019674~NAD metabolic process	2	0.892857	0.093043	65220, 952	211	9	19462	20.4971	1	0.898795	0.868401
GOTERM_BP_DIRECT	GO:0046641~positive regulation of alpha-beta T cell proliferation	2	0.892857	0.093043	7535, 916	211	9	19462	20.4971	1	0.898795	0.868401
GOTERM_BP_DIRECT	GO:0070534~protein K63-linked ubiquitination	3	1.33929	0.0946878	27338, 6737, 85363	211	48	19462	5.76481	1	0.908627	0.8779
GOTERM_BP_DIRECT	GO:0034097~response to cytokine	3	1.33929	0.0980424	5371, 6672, 6772	211	49	19462	5.64716	1	0.934628	0.903022
