# Supplementary material for: Gene expression ranking change based single sample pre-disease state detection
Source: Front Genet. 2024 Dec 4;15:1509769. doi: 10.3389/fgene.2024.1509769 (PMC11652538; doi:10.3389/fgene.2024.1509769)
Supplement: Supplementary file 2 [file Table3.xlsx]

## Sheet: Sheet1
BRCA	ESCA	READ
ADH1B	PGA4	CLCA4
LEP	LIPF	PYY
FABP4	PGA3	REG3A
ADIPOQ	PGC	CHGA
TUSC5	PGA5	GCG
CIDEC	ATP4A	CA1
CD300LG	GKN1	TMIGD1
AKR1C2	GIF	VSIG2
RBP4	ATP4B	CST1
SCARA5	C7	KRT23
PI16	MUC6	NOTUM
AQP7	PADI3	DPEP1
TF	FIBCD1	DEFA6
CHRDL1	DPCR1	OTOP2
PLIN4	MAGEA6	INSL5
PLIN1	ESRRG	CD177
TAT	MAGEA4	SI
AKR1C1	PCSK9	MS4A12
GPD1	NR5A1	GUCA2B
ABCA8	COL11A1	AQP8
COL10A1	MAGEA3	ZG16
MAOA	PDK4	SLC4A4
FIGF	WNT7B	PRSS33
CES1	COBL	ITLN1
COL11A1	DHRS2	C11orf86
FMO2	BCL8	B3GNT7
CIDEA	MAGEA2	CA7
TMEM132C	GKN2	SCARA5
MMP11	TEX15	SST
FOSB	GSTT1	CDH22
LYVE1	GTSF1	CLDN8
HSPB6	DUSP9	CTSE
SLC19A3	MAGEA1	REG1A
SDPR	VSIG2	MMP7
COL17A1	CALML5	ADH1C
ALDH1L1	ADH1B	DEFA5
ABCA9	CLCA2	CA2
NEK2	DSG3	GCNT3
PCK1	DES	CKMT2
MME	DKFZp686A1627	VENTX
ACVR1C	NEFL	ADH1B
KCNIP2	SYNPO2	PLP1
CA4	KRT14	UGT2A3
PCOLCE2	CD177	UGT2B15
IL33	ATP1A2	ACSL6
TNXB	DSC3	CLDN2
LPL	ZBTB16	DHRS9
LIPE	C16orf89	LY6G6D
S100B	PLEKHA6	GREM2
CRYAB	GCOM1	SLC13A3
CHL1	PLCXD3	B3GALT5
SAA2	MAGEA12	ETV4
GPC3	CLDN18	C6orf105
ATP1A2	TUBA3E	HSD17B2
MAMDC2	CALML3	LOC100190940
OXTR	BNC1	LYVE1
G0S2	KLHDC7B	GUCA2A
CCL14	NXPH4	MT1M
TIMP4	FAT2	ABCG2
HSPB7	PI16	HOTAIR
MYOC	SORBS2	KIAA0408
CFD	TP63	PAH
FHL1	MAL	SLC15A1
ACACB	SLC38A4	CDH3
C2orf40	ABCA8	ABCA8
SAA1	SSX1	SLC6A20
ITIH5	MYH11	ISM2
OGN	MYOCD	SLC30A10
GYG2	CALB1	NKD1
KRT14	LAMP3	XIST
PIP	MYOC	VIP
PKMYT1	SHANK2	BEST4
GCOM1	FAM107A	CADM3
ZBTB16	GLDC	ADAMDEC1
DMD	TNXB	PLA2G2A
GLYAT	HPGD	GDF10
C7	TNNT1	SLC22A11
SVEP1	CCKBR	MT1E
PPP1R1A	HAP1	CPNE7
FAM107A	PNLDC1	KREMEN2
HLF	GAL	STMN2
CD36	TFF2	EPHA7
NPY2R	SLC26A9	MMRN1
SRPX	CHIA	CYP2W1
PI15	CHRDL1	C21orf88
FXYD1	TNS4	KIAA1199
PAMR1	LY6D	SFRP1
SOX10	FUT9	GDPD2
HBB	PLCB4	SYT13
MMP13	C1orf110	CLDN1
TNNT1	PGM5	EIF1AY
EGFR	C2orf40	SLC17A4
CCL21	MT1M	KDM5D
BTNL9	CHGA	ARL14
DARC	SFRP1	GPR120
LGALS12	CCNA1	DNASE1L3
LOC728264	GSDMC	ABI3BP
TOP2A	USH1G	EYA1
PIGR	PIK3C2G	UGT1A8
LAMA3	TFF1	MASP1
MRAP	S100A2	PCOLCE2
PITX1	PRUNE2	OGN
GABRP	SPRR2D	MFSD4
THRSP	NTN4	PCSK2
CDO1	B3GNT6	ANPEP
SMYD1	KIAA1324	IL1R2
AKR1C3	PKP1	UGT1A10
SFRP1	MUC16	HBB
CNN1	PROM1	CP
CENPF	MYRIP	PRIMA1
HIF3A	CP	PRKACB
TP63	DPT	NRXN1
MYBL2	PPP1R14C	GSTA1
NTRK2	SST	VWA2
KIF4A	PAX9	ALPI
FGF2	SLC9A4	CDKN2BAS
PDE2A	C6orf223	TNFRSF6B
C14orf180	CLIC6	HGD
AK5	KCNE2	RSPO2
ADH1A	KRT17	CHI3L1
GPIHBP1	CDH3	CHGB
ABCA6	SLC4A4	DDX3Y
FAT2	GPR133	TMEM72
ALB	SEMA3E	TG
MMRN1	LASS3	CLEC3B
TMTC1	KRT16	CDH19
ITGA7	CCL14	MFAP5
GHR	FRMD1	PTP4A3
AQP7P1	TDRD1	SLC6A19
UHRF1	LOC84740	SCN7A
ASPM	CAPNS2	MPZ
CXCL2	KLF15	PITX2
NPR1	HS6ST2	MAMDC2
PDZD2	BIRC5	CGREF1
TPX2	HSPB6	SPON1
ABI3BP	HBB	NPTX1
KIAA0408	CGNL1	MUC2
MATN2	CKAP2L	DPT
DPT	DDX53	NLRP6
GPAM	SLCO1B3	PPP1R9A
CLDN11	LOC440905	FOXA1
NGFR	FMO5	CHRDL1
UBE2C	SMOC2	CEL
SLC2A4	PTHLH	ANGPTL1
PTN	DARC	EDAR
GALNTL2	GFRA1	ANGPTL7
IQGAP3	CPA2	ASGR1
RELN	CCNB2	STC2
AKAP12	LOC116437	ASCL2
HEPACAM	BUB1B	GRIK3
TSPAN7	ESPN	CLDN23
GPX3	GPR87	TRPM6
AOC3	GBP6	CLEC2A
GSTM5	CEL	VSTM2L
APOB	FHL1	RPS28
STAC2	DLGAP5	HHLA2
ANGPTL1	MCM10	PLAC8
ADAM33	TRIM29	ALDH1L1
CA3	CCKAR	KRTAP13-2
CLEC3B	PPP1R9A	TMEM35
SYNM	CLDN1	ANO5
KRT5	OGN	FAM55D
VIT	GAGE12D	MMP28
EPR1	MMP11	C2orf88
PTPRZ1	KREMEN2	CYorf15A
FOXM1	CDCA2	AZGP1
ATOH8	CXorf48	PRSS22
HBA1	FLRT3	MME
C5orf4	ADCY5	GYLTL1B
CTXN1	S100P	IRX5
RRM2	E2F7	SOX10
MYH11	KIF20A	C7orf58
CAPN6	KISS1R	FGL2
PDE3B	TSPAN8	CEACAM7
LEPR	SAGE1	NKD2
PGM5	FGFBP1	SDPR
CDC20	PSCA	PLN
KIF20A	LTF	LOC646627
ASAM	SLC6A15	ERP27
SBK1	SERPINB5	KCNMA1
PLK1	PTH2R	UTY
HSD17B13	DMRTA1	CFD
IGSF10	KRT15	MAB21L2
LMOD1	RNASE4	MT1H
COMP	PPARGC1A	C9orf71
HEPN1	CYP24A1	FOXQ1
CNTFR	MASP1	SPINK5
FAM189A2	LMOD1	TRIM58
DTL	IL1A	CD36
CADM3	CADM2	SPIB
NOVA1	CLEC3B	PTGES
MELK	CEP55	FHL1
TSHZ2	KIF4A	EDIL3
HAS3	NCAM1	S100A14
RDH5	CDC20	UBD
MKI67	SPP1	SCNN1B
ALDH1A3	KHDC1L	TPSB2
PAQR4	FAM83C	NEGR1
PDK4	ZIC2	CPN1
LRRC15	AQP4	KRT80
ADH1C	CSAG1	COMP
ANGPTL7	SLC9A3	SDCBP2
HBA2	COL10A1	KRT6A
SPRY2	GREM2	HBA1
C7orf58	MFSD4	UNC5A
CDK1	PNPLA7	TACR2
RERGL	NRCAM	ALDH1A1
ACADL	ADAMTS20	OCA2
KRT17	HIF3A	ATP1A2
SCN4B	BUB1	SLC17A9
ADAMTS5	DNAH3	GNAO1
GDF10	PTPRN2	BMP7
KLF4	ASPM	SLCO4A1
ALDH1A2	CAPN5	PRKY
EGR2	CYP4B1	C6orf223
ANLN	MAGEB2	LGALS2
KLB	UBE2C	SPACA3
COL6A6	C20orf114	S100A16
IGFBP6	KIF14	LIME1
TMEM100	HES2	REG1B
IGF1	GRIN3B	PI15
CAV2	VSNL1	GDPD5
NUSAP1	FOXE1	C17orf77
UBE2T	IGJ	KRT24
ACTG2	AURKB	PRPH
PPARG	CYFIP2	SCN9A
ARHGAP20	SPDYC	PRKAR2B
EBF1	PKMYT1	COL10A1
TK1	CASC5	CYorf15B
MYOM1	ADHFE1	FABP2
KIF2C	PRDM16	MLXIPL
NR3C2	FLJ42875	CNTFR
SGCG	VIPR2	FEV
PALMD	MAGEA11	SIM2
FLNC	PBX1	LIFR
SLC7A10	SORBS1	C8G
MFAP4	ANLN	DLX3
PLAC9	KRT6B	CYP4X1
CDC6	PAQR8	TRIM29
ABCA10	ORC1L	SORCS1
DLK1	PLK1	EDN3
OSR1	TP73	COL11A1
ALDOC	PRAME	MT1G
DLGAP5	HJURP	EML1
MET	LHX9	FAM135B
LOC283392	GPR155	CHST5
KIFC1	WNT3A	CFL2
ENPP2	AFF3	DACH1
SYN2	TMOD1	DHRS2
FREM1	REPS2	TAGLN3
FGF1	TPX2	ZNF655
NUF2	TRIP13	NEFL
SLIT3	B3GAT1	STMN3
DDR2	CNN1	FBXO2
HAGHL	ANO5	ADAMTSL2
IRX1	ADAM12	L1CAM
GRIA4	DCAF4L2	BMP2
KLK5	ANXA8	GOLGA7B
MEOX2	KBTBD12	ZBTB7C
CCL28	COL7A1	SLC9A2
SOSTDC1	FAM149A	SLITRK6
BIRC5	GABRQ	FAM5C
IGSF9	CSMD1	ZNF536
SOD3	PASD1	SOSTDC1
CCDC69	TM4SF19	DLX6
LIFR	ZIC5	SLC6A6
TNMD	MMP12	PI16
CACHD1	C11orf9	JAG2
ELF5	DEPDC1	RTEL1
BUB1	ANXA3	TFR2
KLHL13	MFAP4	MYEOV
FAM111B	SSTR1	HSPA2
SEMA3D	CASQ2	KRT5
S100A7	GAGE12J	MYADML2
AQPEP	ARHGDIG	PKIB
NNAT	KIF2C	FIGF
C16orf89	PSAPL1	HAPLN1
HJURP	CDC45	SNURF
WIF1	FLNC	BCHE
HRASLS5	NUSAP1	REG4
CRYBG3	IGF2BP3	HSPB8
CEP55	FRY	SYCP1
SEMA3G	NDRG2	GNE
PKP1	FOXJ1	BAI3
AGTR1	CSAG3	ADH1A
HMMR	TFAP2A	VSTM2A
PBK	ACTG2	B4GALNT4
KLHL29	OTOP3	RETNLB
ANGPTL4	REG1A	AHCYL2
NCAPG	USP26	IRX3
B4GALNT4	ALDH3B2	PTGS1
RHPN1	MGLL	PDK4
ALDH1A1	SCNN1B	CPM
CLDN5	NOTUM	STRA6
C10orf90	GHRL	SCGN
F3	SCARA5	GSTM2
MEOX1	PTTG1	DPP10
TROAP	SERPINA5	CWH43
MEX3A	NUF2	CPA3
MAML2	SCUBE1	GPM6B
MEST	LOC400043	SHISA3
IGJ	PCSK2	TMCC3
ID4	SIX1	LMO3
APCDD1	CENPA	CCL21
TMEM132A	PLP1	GPR143
CCNB2	C12orf40	BMP3
CLDN19	NEK2	SEPT3
S100P	KALRN	B3GNT6
KIT	MUC5B	SERPINA7
KIAA0101	RBPMS2	FOXP2
PAFAH1B3	WDR72	FAM129A
SPHKAP	FAM83A	NEDD9
KIF14	STEAP4	GPM6A
PLSCR4	TRIM72	DKK4
TMEM37	CCDC144NL	LTK
FAM83D	ESPL1	FEZF1
CDCA5	BRDT	KLF9
TGFBR3	SCN7A	SMPDL3A
IBSP	COL14A1	KRT14
CLIP4	INA	MEGF11
LRRN4CL	SHCBP1	AKR1B10
SLC22A3	NCAPH	NBLA00301
PTGS2	CXCL5	GALC
PYCR1	PRELP	PHOX2B
RECQL4	ATP8A1	ST3GAL4
BUB1B	PAGE2	FGA
ISM1	FAM178B	METT11D1
MLXIPL	VSIG1	MST1P9
GJB2	RPS6KA6	ZFY
DES	KIF13B	MFAP4
ANXA3	KIF18B	SCAND3
MMP9	IL33	CYP3A5
MOSC1	DLX6	TMEM220
GSTT1	HS3ST6	SP5
ASF1B	QRFPR	C7orf52
EXO1	TRPV4	GSTM3
FAM13A	BCAS1	ATHL1
TFPI	CRYAA	GRIN2D
C13orf33	CCNB1	ANK2
DEFB132	NEGR1	CADM2
PTTG1	C9orf152	TNXB
SPAG5	GP2	METTL7A
TRIM29	BTBD11	HMP19
CD209	CPNE7	CST4
NDC80	TMPRSS2	F13A1
FLRT2	SPRR1B	GLDN
MMP1	ZNF536	PTPRR
TINAGL1	DMRT2	TM4SF20
ZWINT	C20orf56	C7
RET	NAA11	RXRG
ITM2A	LOC150622	SPERT
BHMT2	KIFC1	NGB
SLC27A6	KIAA0101	ASPHD1
SAMD5	BTBD16	GRPR
DBC1	COX7B2	SAMD10
PENK	CENPF	C16orf62
CALB2	SOSTDC1	PABPC1L
GPR109A	C12orf27	GSTM5
TJP3	SLCO2A1	APCDD1
S100A14	SLC6A10P	SERPINA10
CKS2	C10orf10	PFN2
VGLL3	MYOM1	GLP2R
NRN1	HBA2	HPGD
CAMP	THEG	MMP11
KLF15	NRG1	P2RY14
ECM2	FAM46C	GLS2
KIF18B	ODZ2	B4GALNT2
FAT4	NR0B2	GADD45G
CDC45	HIST1H2BJ	NTN1
CCDC3	KCNS3	CDC42EP5
AOX1	LOC254559	TRPM3
GRM4	KIF23	RGS2
KY	SPRR1A	PLAC9
MASP1	CDH12	MSX1
CELF2	LDB3	CCL14
TACC3	NR3C2	FOXF2
PYDC1	LY6K	KRT75
DOCK11	SLITRK1	LDHD
CCNB1	ESRRB	VSNL1
GPR133	GJB5	GPT
TTK	MAGEA9B	KIF1A
HOXC11	FAM132A	CPB1
PREX2	ODAM	PEG10
SH3BGRL2	MMP1	MSRB3
C7orf41	CD24	CBX2
METRN	FOXA3	HBA2
PCDH9	ATP2A3	REEP6
COL14A1	RHOV	SULT1A2
C10orf116	PRR15L	BARX2
PCDH18	ANXA8L2	CRYAB
SCN4A	GBX2	AKAP12
KCNJ16	A2ML1	LMOD1
ME1	MYBL2	GAD1
THRB	SPINK1	MYOM3
DEPDC1	PRR11	KIF25
NCAPH	RRM2	RBPMS2
ATF3	TTLL7	CAV1
LOC399959	PRKACB	CCDC68
CDC25C	SYTL5	ITGA8
DPP4	PBK	LPAR1
MGLL	KIT	PLEKHN1
LMNB1	SOHLH2	CYBRD1
CDCA3	ABCA12	LRRTM1
GNAI1	MAP7D2	EGF
SYNPO2	PTGER3	RGMA
TUBB3	TPRXL	NKX2-3
C16orf59	HMMR	GP2
HPN	SGOL2	TAC1
SLCO1A2	DMD	SGK1
MMD	CAB39L	PLIN4
ABLIM3	KRT75	MRGPRF
GRIA1	FOXM1	ITM2A
FAM196B	ITGA8	KCNMB1
LOXL4	LPAR3	ADAMTSL3
ACSM5	NDUFA4L2	STK31
LPHN3	SCUBE2	KCNH4
ASPA	NBEA	CCNO
GSTM1	GTSE1	CNTD2
LGR6	ENPP4	SRPX
RNF150	GJA3	MOGAT2
CLDN3	TROAP	TMEM47
MRAS	PNPLA1	SOX14
MRC1	CTSE	KIAA1875
PTGDS	LOC728554	NCRNA00114
JAM2	MYEF2	PHGR1
CNTNAP3	CUX2	ENPP3
KLK7	GNG7	MGC14436
AKAP2	CNTD2	PMP2
SORBS1	MAEL	TCF21
ABCB5	SPAG5	SP6
EBF3	IQGAP2	NEURL3
C18orf34	ASF1B	PTPRZ1
CORO2B	CT45A5	C8orf4
ANGPT1	PPP1R1A	LIMS2
SEMA6D	ANXA10	CHODL
MS4A15	KCNJ16	LEPREL1
KIF11	TUBB3	C2orf40
KIF23	SULT1C2	SIX1
APOD	SLC47A2	MYOCD
CCNA2	DNAH17	LRRC36
RAD54L	CLDN7	NTRK2
ACSS3	LIPH	HOXA10
RSPO3	SHROOM3	SYNPO2
C12orf39	C15orf42	CDKN2A
ZG16B	WDR62	FABP1
PDGFRA	HS3ST3A1	FER1L6
C3orf55	C4orf19	CA9
EPYC	KIAA1199	OTC
CDCA8	CYP2C19	TUBB2B
KIF15	MT1G	FAM3B
TNS4	NCAPG	UGT1A1
CA9	CDCA7	TPSD1
PELI2	E2F2	EPYC
EMCN	ERO1LB	PCK1
C2orf88	MUC21	LOC389791
CREB5	NTRK2	KRT16
STXBP1	CAPN9	FAM107A
SCN2B	MAGEA10	PSD
BMX	DTL	CHL1
TMEM47	SH3BGRL2	SSTR5
ARHGAP36	ACCN1	KITLG
PROS1	ALDH1A1	TPSAB1
GLDN	CDHR1	SGCE
PID1	KRT7	CXCL11
GPR146	RGS5	ZNHIT2
DPP6	PPP2R2C	LOC388796
PRC1	RTN4RL1	B3GALT1
LOC339524	FAM177B	AMOTL1
PER1	CCNF	ABCC2
AURKB	MAPK8IP2	LIPH
HOXA7	ARHGAP11A	C16orf89
DTX1	HAS3	FERMT2
PRG4	VILL	INSM1
SELP	SGSM1	AGPAT9
SPDEF	CDC6	TOP1MT
CXorf36	P2RY2	PTN
GPX2	729884	CYP24A1
C14orf139	APOBEC3B	C10orf81
KLK6	CTHRC1	NPY2R
PROL1	TOP2A	LPP
F13A1	DAAM2	NT5E
PRELP	PLA2G16	PRELP
IL6	GABRP	CCDC69
HIST2H2AA3	RCAN2	AOC3
TFPI2	GABRB3	SPOCK3
LRIG3	ADAMTS8	C8orf73
TACR1	ANGPTL1	WNT2
KCNE1	FER1L6	DDN
CRTAC1	TK1	GFRA2
ACTL8	CXCL12	KIF12
PLXNA4	PLCH2	FOXJ1
PPAPDC1A	DNER	GABRB3
RAB26	LRP8	SLC17A8
LDB2	S1PR5	SYNM
SKA3	CDT1	POPDC2
CAV1	LGALS7	EFEMP1
ALDH3A1	SLC26A7	HRNBP3
DLC1	P2RY1	UPK3BL
GPM6B	CCDC69	CTSL2
NDN	POU6F2	OTX1
SNCG	CDCA5	POU5F1B
SCN3B	CENPE	ITIH5
ABCD2	FAM3D	FLNC
XPNPEP2	PIGR	DLX6AS
TSLP	C6	NR3C1
C16orf75	CAPN8	HOXA7
TYMS	ADORA2B	FGFRL1
COX7A1	EMX1	PTK7
ESPL1	CDCA8	FAM127B
RASSF7	EYA2	PAQR4
DACT2	WNK4	SERPINA6
GFAP	APOD	CCL20
LIMS2	NR4A3	COL9A3
PLAC1	GAD1	NLRP2
D4S234E	ABCA13	ENTPD3
CMA1	IL1F5	DNAJC15
EGR3	RAD51	RNF152
ABCC9	C12orf56	RNF125
GNG11	NKX6-2	SPINK4
APOBEC3B	MMP13	CPLX1
HS3ST4	PTGIS	GFRA3
LTBP4	EPR1	GFRA1
ADCY5	SH3BP1	DDR2
TPPP	CNTN1	CNTN3
LHFP	PEBP4	TUSC3
ANKRD29	NUDT8	PCP4L1
DGAT2	ITIH5	RERGL
NMT2	FCHO1	WNT11
AMZ1	WISP2	CELSR1
FOLR1	PELI2	VAT1L
EEF1A2	HTR2C	EEF1A2
TTC28	NTRK3	MT3
SCN3A	AZGP1	AHNAK2
NFKBIL2	CYP2C9	NBPF6
CCDC64B	TMC5	SLC27A6
SIK2	GULP1	CYBA
MYBPC1	SOCS2	KCNK10
CENPM	UHRF1	RHPN1
NCAM1	PBLD	SHISA9
KCNB1	RNASE10	TICAM2
EFEMP1	FAP	TNFRSF19
GABRE	TMEM63C	C19orf28
RBP7	COCH	DMBX1
CCDC78	COL21A1	MADCAM1
FAM126A	KIF15	GTF2IRD1
CX3CL1	OIP5	TPSG1
SMOC1	MOBKL2B	BST2
RHOU	CTNND2	SLC6A4
CASQ2	LIMCH1	AKR1C4
S100A7A	SGK2	MORN5
PCDHGB7	AGXT2L1	TMPRSS13
WASF3	GPM6A	KIAA1644
RECK	CNKSR2	JPH2
HMGCS2	FOXQ1	MYBPC1
CKAP2L	TNFRSF18	LPHN2
ABCB1	RNFT2	GAP43
SGOL1	RHOU	MMP9
INMT	FAM72B	GPR15
WDR62	GAGE2D	HMGCS2
S1PR1	AKAP12	NANOS3
SEMA5A	FSCN1	TUBBP5
BBOX1	SYTL2	LOC647859
CCDC64	ULBP2	OSTBETA
PDE1C	ZCCHC12	DOK7
MAB21L1	WDR49	GTF3C6
TRDN	MELK	BEX5
ANK2	B4GALNT1	PKLR
SDK1	CNGB1	C1orf186
NR3C1	IVL	PSAT1
MFAP5	KRT6C	CRABP1
MT1X	CA4	GRHL3
C6	FAM184B	GRB14
MSRB3	MKI67	CYP4F3
PFKFB1	NRXN1	WISP2
PKHD1L1	IL20RB	FOXD3
FAM13C	C10orf91	PTPRO
HOXC10	RAD54L	OLFM1
MUCL1	TESC	CLSTN2
EPB42	PRLR	SETBP1
CDH23	ABI3BP	FIBCD1
PTPRB	FOSB	PDGFRA
KL	RCC1	ELAVL2
C20orf103	KIF11	SYT7
MAP1LC3C	GATA4	CXCL12
RGN	SPERT	ICAM5
DSC3	FER1L4	SRPX2
GIPC2	FSTL4	C4BPA
UNC5B	LEPR	HS6ST2
KLHL31	SNAPC1	VGF
PLA2G4A	PCDH9	OBP2B
CELSR3	EPS8L3	MPEG1
TNNT3	MYB	LDB3
NCALD	CAPN6	LOC654433
KLK11	FAM153A	EMP1
AURKA	FGF11	PDE2A
GGT1	ICA1	FXYD6
LAMA2	ENAM	CLCA1
GEM	AG2	NFE2L3
NEIL3	ASTN1	SLC30A2
GTSE1	SOX15	CHN2
ORM1	F12	PDX1
PRRT4	ADCY6	LPHN3
GPRASP1	CXorf22	TMEM59L
EDN1	UCN2	NDN
ESRP1	NEFH	KIFC2
LOC55908	FAM54A	BOP1
CKMT2	PKHD1L1	C17orf96
CCDC19	NELL2	TEAD4
MCM10	C1QL4	DPP6
HOTAIR	RSPO2	SFRP5
KCNMB1	GRIA4	ZEB1
SLC17A7	CT45A2	C21orf29
KIFC2	KL	KIAA1045
CYP2B7P1	GRM4	HEPACAM2
PCDH19	KLF14	CDC42BPA
CNTNAP2	MRVI1	TBC1D3G
F10	CLMN	CIDEC
CDKN3	TOX	RDX
ADAMTSL4	LMNB1	SCG3
PLA2G2A	MECOM	IGJ
HSPB2	SERPINA4	HOXC11
NTRK3	CA8	TCF7
AQP7P3	BCL11B	FXYD5
FOS	SPRR2A	CXCL10
GPR12	EXO1	KLHL35
DENND2A	SELENBP1	PPP1R12B
KREMEN2	RBPMS	LOC441666
ABCA5	PTX4	CNTN2
PDGFD	KRT6A	C7orf68
BMPER	SLC2A4	DMKN
PDE11A	REEP1	ALDH4A1
ADH4	SYNE1	STMN4
SQLE	MT1A	HES6
PTGFR	SLC5A12	PCDH19
GAS1	GRIK3	PIRT
STAB2	PLIN1	NLGN1
UBE2S	TRPA1	LRRC8E
CRHBP	KIAA0408	PYGM
FBLN5	CNTN2	SLC41A2
PTGIS	WDR31	CD302
PAX9	KCNQ1	PECI
CAPN13	SERPINB6	HSPB7
FOXO1	IQGAP3	CELF5
EPN3	RIMS4	TCFL5
SPC25	SH3GL2	ADAM32
E2F8	CNTN3	ZEB2
DEPDC1B	C1orf95	AFF3
CPA1	FAM135B	SEMA3E
CENPA	TTK	TRPA1
DPYD	EGF	BEX1
DCLK1	LOC643763	TRIB3
SKA1	KCNG3	GRM4
E2F1	GINS1	PDE5A
DNASE1L3	CALCOCO1	HAND2
TLR4	COL29A1	CNTN1
GGTA1	PDILT	SSBP2
CYYR1	NDC80	HSPB6
IL20RA	HDC	EPHA4
ADM2	ADAM28	RELN
JPH2	PALM3	ABHD12B
SOCS2	C1QTNF9B	CLEC10A
SCGB3A1	SEPP1	DACT3
CREB3L1	RIMS2	IGFBP6
WT1	LOC283174	INA
MTL5	PIWIL2	SNRPN
CDKN1C	CDH18	CD209
PLP1	ACSM3	KIAA0513
CCNE2	PPARG	CLIP3
FAM3D	ABCC8	GAS7
CDC14B	WFDC1	FAM46A
EZH2	HMGA2	CPA6
CTHRC1	ESCO2	MAOB
AP1M2	MTL5	LY6G6E
CCNO	TSPAN10	EDNRB
LPCAT2	HRASLS5	NTSR1
FADS2	ACACB	TNNC2
BOC	NEDD9	RECQL4
EGFLAM	AOC3	LOC572558
CXCL9	RIMS3	LGI1
ROBO4	CACNA1H	ALPPL2
GIYD2	STIL	ARHGDIG
TACC1	ARHGEF4	MT1X
PRSS8	PPP1R12B	FGF2
DEFB1	DEPDC1B	TUBB2A
KIAA1199	KCNA5	HLA-DQB1
CHTF18	SIM2	LOC339290
PEAR1	ADAMTS12	GALNT6
GNAL	DPP6	NELF
ZNF695	TOX3	KIAA1751
ERG	CD109	CACNG4
RGS2	BMP3	PDZRN4
TPRN	GADD45B	TMSB4Y
COL4A6	KIF18A	MYOC
KIRREL	C17orf53	SFRP4
PHLDB2	LRRC31	SNTB1
CLCA4	RPS6KA2	WWTR1
CLIC5	C1orf175	CNN1
IGSF1	UGT2B15	MSTN
C2CD2	KRT5	LOC92659
HOXC13	KLHDC7A	CILP
C2orf54	ITGA7	SCG2
CENPE	LEMD1	KIAA1211
MLF1IP	RCOR2	TNNI3
HOXA9	CRISP3	MPV17L
PLEKHH2	WNT10A	SNHG7
FGFBP1	FAIM2	DARC
ADAMTS1	B3GALT5	FRMPD4
CDT1	C11orf82	PRR7
TSPAN8	ABCC6	ADRA2A
WISP2	SRL	IL6R
PYGM	PRC1	SPTBN2
LOC284578	PCDH1	TMEM100
TEK	ZNF385B	CLIC5
TTYH1	FXYD4	HOXA9
IL1R1	HNF1B	SIGLEC6
HN1	PCP4	SORBS2
CLDN8	MFI2	AXIN2
LRG1	HEPACAM2	AMPD1
SLIT2	ZNF750	C1orf125
KCTD14	FAM72A	KBTBD11
FAM83H	DDX11L2	ABCC13
PPP1R16B	ANKRD43	ZP3
GPLD1	FAM83B	NR0B2
MRGPRF	GALNT12	RPS4Y1
FGL2	GAST	ASB5
SLC16A7	NGB	DMD
F8	NOSTRIN	ADAMTS1
SPRY1	HIST1H3G	SSC5D
SAMD11	TGFBR2	RET
RAD51	SLC6A2	FADS2
PLA2R1	CLDN8	C9orf140
FAM89A	TSKS	STOX2
APCDD1L	MEGF10	CNR1
PALM2-AKAP2	NRG2	OLFM3
F12	AURKA	CARD14
PKP3	AIPL1	ASAM
PIK3C2G	SLC4A11	RAB27A
SHE	CDK1	MXD1
NUP210	SH2D5	SPDYC
MUC16	GATA5	ENPP6
SIRPA	METTL7A	CPEB1
VSIG2	MS4A15	C6orf123
PDE8B	KAT2B	FRZB
TMEM220	SORCS1	GNG2
CLSPN	ODZ1	GCNT2
AMOTL1	PDZRN4	PLCD3
NAT8L	NAALADL2	GRB7
SAMD4A	MMRN1	PDE4D
NDRG2	CELF3	TOX
IL17RD	CAPN13	RHOBTB1
MYCT1	MGP	PHLPP2
P2RY12	CPLX2	LGR5
ERCC6L	POLQ	TNS4
GPR116	KCNMB1	DCLK1
RNASE7	FANCA	KLRG2
TNFRSF10D	STRA8	KRTAP5-5
EPS8L1	SPDEF	PKMYT1
ZFHX4	SP8	FAM180B
DIXDC1	DSCAML1	FAM151A
PLD1	VAX1	TMEM52
IRF7	ASAH2	PTPRU
CLEC4G	GINS2	LRRC19
PODN	GINS4	KLK10
PTPRQ	HGD	MIR17HG
ADRB2	C9orf140	SCNN1G
BAALC	RAI2	CHP2
RAB25	GC	TMTC1
RAMP1	C18orf54	CASQ2
GYPC	ATP6V0E2	SLC17A7
EVPL	PLAC8	TDGF1
CSN1S1	SVIP	C1orf150
FGF7	DFNA5	RBPMS
MID1	LPIN2	SALL4
GPR144	TLE2	IL33
KLK10	PRKAA2	PCSK5
EMILIN2	SYT14	USP9Y
RBMS3	TBX1	CD163L1
SLC7A3	SKA1	CTNND2
SLC35F3	HIST1H1D	ERRFI1
SOX5	ITGB6	NBEA
NR4A1	EDAR	LAMA2
FOLR2	GRIN2D	SH3BGRL
ST6GALNAC1	TDRD3	FAM70A
FMNL2	GALNT6	KRT20
TRPA1	HORMAD1	RNF150
RASD1	RBL1	ETHE1
MT1M	ATOH8	DGAT2
NAV2	FOXD1	DNAJB5
FER1L4	LGALS4	REP15
DQX1	SPTLC3	DFNB31
NT5E	MDFI	MAL
LAMA1	RIC3	RERG
EMILIN3	KCNG1	FOLR2
SOX7	ME3	FAM176A
COL25A1	ARRB1	ZSCAN18
TM4SF18	MAP2	PLAC1
KLF2	FMN2	ASPA
IRS2	BVES	EPSTI1
IER5L	CYP3A5	ODZ1
C6orf126	MYEOV	C2
ORM2	TDRD5	ATP2B1
CXCL10	CLSPN	FCHO1
MB	PLAA	FXYD1
RAPGEF3	FCGR3A	TLX1
SLC25A22	THRB	TMEM82
EDNRB	GALNT14	F12
KLK8	CCNA2	ASB2
MMRN2	ALDOB	FAM13C
FAM70A	EPHA7	USP2
PAPPA2	WDHD1	RNASE7
RYR3	LOX	TYRP1
MAD2L1	LRIG1	PCSK1
C10orf72	PIRT	CCL24
CCDC8	IL1RL1	PDLIM3
PPL	KRT31	SLC25A34
FBXL19	P2RY14	P2RX2
SPC24	PUS7	HMGCLL1
BICC1	CLDN19	TPH1
WLS	TJP3	PITPNM3
EMX1	GABRG3	PNCK
GLYATL1	XIST	IGFL1
POLQ	GRK5	LOC84931
ADRA1A	TPO	KRT6C
LLGL2	NETO2	AXL
LY75	GSTM5	LOC440925
AMIGO2	psiTPTE22	ROR1
LARP6	ZDHHC19	PLCXD3
MARCO	PRSS1	PHLDB2
KIAA1239	NR2E1	CCL19
FGF10	IHH	STON1
FAM150B	HS6ST3	BVES
HPSE2	TMEM229A	OTOP3
GTF2H2B	SLC30A3	CFI
PTPN21	GPR98	UCHL1
FAM64A	CFC1B	CES1
CSRNP1	SNRPN	RGS1
H2AFX	CSAG2	DSC2
NRG2	LRRC2	SLIT3
PRICKLE2	KIAA1210	PTGDR
PLTP	FRRS1	PRICKLE2
GPRIN1	PNCK	CACNA2D1
RGMA	FSTL5	GPR98
SCUBE3	ECT2	S100B
MCM2	LYPD3	HOXD1
CFI	PTCHD1	CNGA3
ESPN	TGM3	TCEAL7
SLC44A4	MGC87042	ABCA9
GABRD	RGS2	TMEM198
ARHGEF15	C12orf48	LRRK2
STEAP4	NPW	PMP22
RGS6	GNAZ	CAP2
GNG2	SPRR2C	ADRA2C
ZEB2	HRK	UNC5C
TSTA3	TFAP2C	NOL4
MND1	CXCL17	VIT
PM20D2	CSRNP1	CIITA
HOXA5	ADAMTS13	KCTD9
FRMD1	XKR4	CTSG
LRRC3B	SLC28A2	LOC284578
PVRL4	CDCA3	BHLHE41
LRRC2	ALOX12P2	MYOM1
PKD2	SPRR3	NOVA1
C19orf51	LGALS7B	MAPK6
TLE4	BLM	C1orf115
RYR1	AKAP2	JUB
GALE	PLA2G2A	TRIM40
GINS1	DCDC2	TNFRSF17
LRFN5	KLRG2	ESM1
USP44	STS	MT1F
TMCC3	IPW	PCSK1N
CHST9	ITM2A	LINGO3
PDE5A	NR2F2	SLCO2A1
ADCYAP1R1	B4GALNT2	EHD2
C9orf140	TRIM54	SLC5A7
NRG1	GPR149	TSPAN11
MFAP2	TNNI3	CAPN9
PRUNE2	GRHL3	WNT7B
ITPRIPL1	BARX2	PODN
ADORA2A	SRD5A1	MS4A2
TBX15	CYP1B1	DAAM2
WISP1	HTR1E	PCDH7
DOK7	RAD51AP1	CLIC4
CD302	DAPK1	SPPL2A
CNIH2	LGR6	B3GALT4
DCDC2	TF	ST8SIA6
MYEOV	TCEAL2	C14orf176
DAAM2	B3GNT7	CLTCL1
TYMP	LOC440356	CLDN5
MOBKL2B	CDC25B	PVT1
CPM	CHL1	IPW
FAM195A	ADCY2	ADCYAP1R1
CHST3	GJB3	REC8
KAT2B	CDH8	FAM177B
BAI2	FAM153B	RCAN2
MOCS1	LCN10	HUNK
DSC1	STC2	MUC4
GREM2	C9orf82	RELL2
TDO2	TRIB3	ENGASE
CXCL13	CPM	SKAP2
RASIP1	PDGFD	GIF
TRIP13	FAM111B	GABRG2
ZMYND10	RGL3	ABHD3
FAM54A	ARHGEF10L	DEC1
PPP1R12B	HSD17B3	PRKCB
VLDLR	ANG	NEBL
CNRIP1	ASB5	PDGFD
LYNX1	PID1	SBK1
EDN3	MCF2L	THBS4
MT1A	KIAA1751	AREG
CYP2U1	GPR109A	NMU
ISG15	MAB21L1	KIF5A
SLC29A4	RIMBP3	ACCN2
AADAC	ADH1C	SLCO4C1
IGF2	MTAP	ZNF334
CTTNBP2	AQP5	FSTL4
SEMA6A	DNAH11	CACNA1D
MYH1	C9orf72	SH2D6
ZNF423	PODN	CCBE1
PRR15L	SLC13A3	TTTY15
CASC5	ERCC6L	SLC5A6
PDZRN3	RGN	NAT2
DNAJB4	DLX3	TNFRSF11A
SHCBP1	USH1C	CMA1
CYP2A6	DDX3Y	MRVI1
CPAMD8	CILP	DAO
SLC6A2	PM20D1	AGR3
IL21R	ZNF331	SLC16A12
SCN2A	C20orf103	MESP1
KLF9	C9orf7	NCRNA00176
CEBPA	C3orf57	SOCS2
ESCO2	FAM71E2	TDP2
C6orf127	CIDEC	MEIS2
C8orf79	SNTB1	MEIS3P1
C10orf54	COL17A1	NTN4
RARRES2	MKRN3	LTBP4
IRX6	H19	NPY1R
EMX2OS	STMN2	HOXA11AS
SGK1	C16orf59	TGIF2
ITGB4	RAB6B	LY6G6F
SNTG2	FABP6	UMODL1
RGL1	NKD2	BEX4
GPR172A	CXCL9	C1orf170
RXRG	TDO2	TMEM195
CILP2	AQP1	PKP1
CFL2	KRT13	ZDHHC2
NAT14	KLF2	SCEL
SFXN2	FST	SNHG11
PSRC1	RERGL	ARRDC4
OIP5	SULT1B1	LRRC56
SLC1A3	HMGCS2	LONRF2
NMNAT2	CYBRD1	EPB41L3
GIMAP8	TMEM98	ST8SIA3
WDR90	KIF1A	MYH7B
ESM1	RTN4R	ENTPD2
PPARA	CHP2	LIX1
SOX12	MAPK4	ADCY5
SLC16A12	TMEM8B	JAZF1
ABCG2	DUSP4	PADI2
ASTN1	TNIK	PHOX2A
PTX3	AIM2	ARNT2
RDM1	ADAMTS2	C20orf151
ECT2	GABARAPL1	HAGHL
SLPI	CENPM	SNHG6
FRMD3	LOC92973	C6orf48
TLN2	MAGI1	ADHFE1
TCEAL7	DCLK1	GUCY1A3
IQSEC3	TYMP	MUSK
EPDR1	DMC1	GNAI1
FGD5	MAPK12	SPG20
GPR34	ZNF608	SPEG
ANXA8	C8orf47	ACTR3B
POC1A	STRA6	LEPR
SLC7A5	FMOD	ZCCHC24
CAPN11	PAQR4	POU2AF1
LRRN3	NEUROD1	GCOM1
GAS7	SELP	SCRG1
FZD4	GRAMD2	FGF18
HSPA12A	C3orf15	KLK6
LAD1	PPM1K	GBA3
B3GNT5	BTG2	ABCC8
MMP28	ARNTL2	FAM107B
CNTN1	RECQL4	KCNAB2
FOXN3	ARHGAP26	LILRB5
TUBA3E	ALPPL2	BEST3
LOC100124692	KIF4B	BTBD3
CDC20B	TSPAN12	FBLN2
SHROOM4	LOC92249	FGFBP2
PDLIM3	SNORD116-20	SEZ6
PHF17	FAM72D	CNTNAP3
KIF18A	PLN	CHFR
GSTA1	WNT7A	CAPS
WDR86	553137	MPDZ
KIAA0754	ACAA2	FUT9
LGI4	ILDR1	RBM20
HSD17B6	MIA2	SYT4
NTS	NEIL3	UBE2C
TRIB3	IL12RB2	C2CD4B
ARL4A	FLRT2	C3orf70
ANTXR2	CDKN3	GRAMD1A
EYA2	ORC6L	C9orf16
LAGE3	TUBAL3	GPX3
RCC1	LOC572558	CFB
PCSK5	BRCA1	VLDLR
FHL5	GJB4	SPARCL1
HOXB13	RPS4Y1	KCNK15
HS6ST3	CENPK	CLIP4
PYCRL	PYY2	FAM189A1
AIM1L	SLCO1B1	TCN2
AGAP11	MCM2	CPVL
RIC3	SYBU	NRAP
ZNF462	TGM2	ORM1
MESTIT1	SHISA3	C6orf176
DMRT2	TRIM7	ROS1
OLFML1	CLDN16	FAM127A
LALBA	KCNJ3	C20orf199
FAM72B	FOXF1	NSUN5P2
PTCH1	DLX2	LRRC7
KANK1	C11orf92	PAR5
GDPD5	GATA6	RP1
PYCARD	NOVA1	C7orf40
RAG1AP1	INSC	PTGS2
PI3	MITF	GPC5
FOXA1	NUDT1	OBSCN
SPON1	C7orf54	TBX10
C14orf132	GFRA3	LEF1
NME3	BEND4	SSPN
