# Supplementary material for: Gene expression ranking change based single sample pre-disease state detection
Source: Front Genet. 2024 Dec 4;15:1509769. doi: 10.3389/fgene.2024.1509769 (PMC11652538; doi:10.3389/fgene.2024.1509769)
Supplement: Supplementary file 3 [file Table4.xlsx]

## Sheet: BRCA
Category	Term	Count	%	PValue	Genes	List Total	Pop Hits	Pop Total	Fold Enrichment	Bonferroni	Benjamini	FDR
GOTERM_BP_DIRECT	GO:0051301~cell division	60	6.40342	9.42422e-17	ERCC6L, KIF14, BUB1B, KIF11, NR3C1, TTC28, CDC20, PTTG1, NUF2, RCC1, NEK2, OIP5, USP44, CDC25C, CCNA2, ASPM, PSRC1, CCNE2, KIFC1, CKS2, BIRC5, KIF2C, CCNO, LLGL2, CDCA3, CDCA5, NCAPG, CDCA8, KLHL13, SKA3, GNAI1, NCAPH, SKA1, AURKB, AURKA, CCNB2, CCNB1, RNASE7, LRIG3, TPPP, FAM83D, BUB1, CDT1, SPAG5, UBE2C, CDC6, NDC80, ZWINT, CENPE, TPX2, CENPF, KIF18B, UBE2S, PRC1, CDK1, TACC3, TACC1, SPC24, SPC…	883	383	19453	3.45127	4.51084e-13	3.82906e-13	3.76875e-13
GOTERM_BP_DIRECT	GO:0007094~mitotic spindle assembly checkpoint	15	1.60085	3.08196e-11	PLK1, BUB1B, TTK, NDC80, ZWINT, AURKB, CDC20, CENPF, NUF2, BIRC5, TRIP13, BUB1, SPC24, MAD2L1, SPC25	883	32	19453	10.3268	1.2522e-07	6.26099e-08	6.16237e-08
GOTERM_BP_DIRECT	GO:0007059~chromosome segregation	23	2.45464	2.91165e-10	TOP2A, CDT1, SPAG5, USP44, HJURP, TTK, ESCO2, NR3C1, SKA3, NDC80, SKA1, CENPE, CENPF, NUF2, CENPM, BIRC5, RCC1, OIP5, NEK2, BUB1, SPC24, DLGAP5, SPC25	883	97	19453	5.22375	1.183e-06	3.94335e-07	3.88123e-07
GOTERM_BP_DIRECT	GO:0007052~mitotic spindle organization	18	1.92102	4.25e-10	PLK1, CDCA8, TTK, WDR62, KIF11, NDC80, AURKB, AURKA, CENPE, CCNB1, KIF4A, NUF2, TACC3, BIRC5, RCC1, TACC1, DLGAP5, SPC25	883	58	19453	6.83708	1.72677e-06	4.31694e-07	4.24894e-07
GOTERM_BP_DIRECT	GO:0007155~cell adhesion	58	6.18997	1.43741e-08	CNTNAP3, SEMA5A, CNTNAP2, SRPX, PCDHGB7, SPON1, ITGB4, STAB2, CX3CL1, COMP, IBSP, CHL1, EMILIN2, SIRPA, SVEP1, PGM5, CD36, MYBPC1, CLDN11, CLDN5, CLDN3, MMRN1, CLDN8, MMRN2, COL4A6, CLDN19, PKP1, ITGA7, COL6A6, TLN2, DSC3, DDR2, TNXB, LAMA2, HEPACAM, LAMA1, TROAP, LAMA3, AMIGO2, DPT, PCDH19, PCDH18, DPP4, RELN, PDZD2, S1PR1, NCAM1, AOC3, MUC16, PCDH9, S100B, BMX, LYVE1, SELP, MFAP4, CNTN1, FOLR2,…	883	566	19453	2.25755	5.84002e-05	1.16804e-05	1.14964e-05
GOTERM_BP_DIRECT	GO:0051897~positive regulation of protein kinase B signaling	29	3.09498	2.03735e-08	SEMA5A, RET, NTS, FGF2, EGFR, CX3CL1, PDGFD, P2RY12, PDGFRA, NTRK2, ANGPT1, CCL21, MYOC, F10, UNC5B, NTRK3, AKR1C3, IGF2, AKR1C2, NRG1, IGF1, F3, SELP, LEP, KIT, SPRY2, TEK, MET, DDR2	883	185	19453	3.45344	8.27739e-05	1.29972e-05	1.27925e-05
GOTERM_BP_DIRECT	GO:0032355~response to estradiol	21	2.2412	2.23925e-08	FOXA1, GRIA1, PTGFR, ADCYAP1R1, OXTR, STXBP1, PTCH1, TACR1, PTGS2, GHR, SOCS2, GJB2, LEP, ALDH1A2, PENK, CSN1S1, APOB, GGT1, CRYAB, EZH2, FGF10	883	101	19453	4.58062	9.09764e-05	1.29972e-05	1.27925e-05
GOTERM_BP_DIRECT	GO:0000278~mitotic cell cycle	26	2.77481	2.80725e-08	TTYH1, CDCA5, CDCA8, KIF11, PKMYT1, SKA3, SKA1, AURKB, AURKA, KIF15, TUBA3E, TUBB3, PBK, NEK2, MYBL2, CDT1, PLK1, CDC6, NDC80, GEM, CENPE, TPX2, CENPF, KIF18B, BIRC5, CCNO	883	154	19453	3.71945	0.000114052	1.42573e-05	1.40327e-05
GOTERM_BP_DIRECT	GO:0008284~positive regulation of cell proliferation	54	5.76307	1.47651e-07	KLB, CNTFR, HPSE2, KIF14, IRS2, FOXM1, FGF1, FGF2, HOXC10, CX3CL1, CDC20, ESM1, FGF7, EDNRB, CAMP, PDGFRA, EDN1, EDN3, LIFR, NRG1, CLDN5, SFRP1, ALDH1A2, KIT, BIRC5, ATF3, CCL14, PTGFR, TNXB, TTK, PTN, EGFR, DPP4, RAB25, PDGFD, DMD, NTRK2, TSLP, NTRK3, IGF2, AKR1C3, AKR1C2, IGF1, S100B, MLXIPL, CXCL10, IL6, PRC1, LEP, MAB21L1, ID4, FOLR2, FGF10, EZH2	883	545	19453	2.18285	0.000599725	6.66561e-05	6.56062e-05
GOTERM_BP_DIRECT	GO:0010628~positive regulation of gene expression	51	5.4429	4.47289e-07	RET, MYOM1, PID1, PKD2, FGF1, FGF2, ACTG2, FGF7, CD36, HOXA5, OSR1, NRG1, ANK2, SOX10, F3, CLDN5, CLDN3, ALDH1A2, CLDN19, PKP1, PPARG, PKP3, TLR4, ATF3, RBMS3, GRIA1, CEBPA, PTGFR, HPN, NTS, IQGAP3, E2F1, APOB, NTRK2, IL33, ANGPT1, NTRK3, CAV1, PDE2A, IGF1, KLF4, IL6, WT1, ADM2, PIP, ID4, CDK1, PLP1, CNTN1, SPRY2, FGF10	883	519	19453	2.16485	0.00181569	0.000181734	0.000178871
GOTERM_BP_DIRECT	GO:0030198~extracellular matrix organization	27	2.88154	4.96248e-07	VIT, COL17A1, ECM2, HPSE2, COL14A1, COL11A1, ADAMTS5, EGFLAM, IBSP, ADAMTS1, ADAMTSL4, ABI3BP, MMP28, COL10A1, PDGFRA, MMP1, MMP9, GFAP, MMP11, MMP13, SMOC1, COL4A6, ITGA7, COL6A6, PTX3, RECK, MATN2	883	190	19453	3.13066	0.00201423	0.000183296	0.000180409
GOTERM_BP_DIRECT	GO:0000070~mitotic sister chromatid segregation	12	1.28068	6.10597e-07	KIF18A, KIF18B, ESPL1, SPAG5, KIFC1, PLK1, NUSAP1, CDCA8, NEK2, NDC80, ZWINT, MAD2L1	883	38	19453	6.95702	0.00247778	0.000206738	0.000203482
GOTERM_BP_DIRECT	GO:0001525~angiogenesis	31	3.30843	1.80473e-06	ROBO4, PDE3B, STAB2, HIF3A, FGF1, PTGS2, HOXB13, MEOX2, RASIP1, TYMP, TMEM100, ESM1, S1PR1, LEPR, APOD, HOXA7, ANGPT1, FZD4, UNC5B, CAV1, PTPRB, EMCN, LEP, ADM2, TEK, AMOTL1, ANGPTL4, RAMP1, RAPGEF3, S100A7, FGF10	883	255	19453	2.67823	0.00730582	0.000564048	0.000555163
GOTERM_BP_DIRECT	GO:0030335~positive regulation of cell migration	31	3.30843	4.61719e-06	SEMA5A, RET, LRRC15, SEMA3D, SYNPO2, SEMA3G, FAM107A, IRS2, FGF1, EGFR, FAM83H, PDGFD, S1PR1, PDGFRA, EDN1, SEMA6A, MYOC, F10, FZD4, CAV1, SEMA6D, NTRK3, IGF1, MMP9, F3, CLDN3, DAAM2, KIT, PLP1, SPRY2, LGR6	883	267	19453	2.55786	0.0185848	0.00133997	0.00131887
GOTERM_BP_DIRECT	GO:0042572~retinol metabolic process	13	1.38741	5.06858e-06	DGAT2, ADH1C, ADH1B, ADH1A, AKR1C3, HSD17B6, LIPE, ALDH1A3, ADH4, RBP4, ALDH1A2, ALDH1A1, RDH5	883	55	19453	5.20723	0.0203831	0.00137291	0.00135128
GOTERM_BP_DIRECT	GO:0050919~negative chemotaxis	11	1.17396	8.5527e-06	DPP4, SEMA5A, SEMA6A, FLRT2, SEMA3D, SEMA6D, SEMA3G, SLIT3, NRG1, SLIT2, LGR6	883	40	19453	6.05841	0.0341529	0.00217185	0.00213764
GOTERM_BP_DIRECT	GO:0001934~positive regulation of protein phosphorylation	27	2.88154	1.28967e-05	PELI2, CDCA8, FGF1, FGF2, IQGAP3, EGFR, AURKB, FGF7, RELN, EDNRB, LEPR, CAMP, NTRK2, ANGPT1, ZG16B, RARRES2, NTRK3, ADIPOQ, IGF2, MMP9, MARCO, CLDN3, LEP, CLDN19, BIRC5, TEK, FGF10	883	226	19453	2.63197	0.0510506	0.00294864	0.0029022
GOTERM_BP_DIRECT	GO:0045471~response to ethanol	18	1.92102	1.30632e-05	ADCYAP1R1, NTRK3, ADIPOQ, FOS, SLC2A4, TACR1, TYMS, CLDN5, RGS2, CLDN3, CA3, GPRIN1, LEP, PENK, CDK1, HMGCS2, CDO1, PPARA	883	113	19453	3.5093	0.051692	0.00294864	0.0029022
GOTERM_BP_DIRECT	GO:0050873~brown fat cell differentiation	10	1.06724	1.89167e-05	CEBPA, ARL4A, RGS2, FABP4, LRG1, MB, ADIPOQ, SLC2A4, ADRB2, PTGS2	883	35	19453	6.29445	0.0739797	0.00392043	0.00385867
GOTERM_BP_DIRECT	GO:0008283~cell proliferation	23	2.45464	1.92982e-05	KANK1, CNTNAP2, HPSE2, FZD4, ZBTB16, NRG1, MCM10, IGF1, MKI67, CDC25C, AURKB, MELK, GNG2, MAB21L1, ALDH1A2, CKS2, CDK1, TACC3, TACC1, FAM83D, BUB1, TP63, E2F8	883	178	19453	2.84665	0.0754141	0.00392043	0.00385867
GOTERM_BP_DIRECT	GO:0006936~muscle contraction	15	1.60085	4.49673e-05	RYR1, MYOM1, MYBPC1, OXTR, KCNIP2, LMOD1, TRDN, CKMT2, MYH1, DES, TNNT1, TNNT3, FXYD1, SCN4A, CRYAB	883	89	19453	3.71302	0.166987	0.0087001	0.00856306
GOTERM_BP_DIRECT	GO:0000281~mitotic cytokinesis	13	1.38741	4.89451e-05	PLK1, CDCA8, KIF23, CENPA, AURKB, ANLN, ESPL1, KIF4A, NUSAP1, BIRC5, KIF20A, ECT2, CEP55	883	68	19453	4.21173	0.180343	0.00871961	0.00858226
GOTERM_BP_DIRECT	GO:0008543~fibroblast growth factor receptor signaling pathway	12	1.28068	5.03942e-05	KLB, NGFR, KL, FGF7, FGFBP1, FLRT2, SPRY2, FAT4, FGF1, FGF2, SHCBP1, FGF10	883	58	19453	4.55805	0.185154	0.00871961	0.00858226
GOTERM_BP_DIRECT	GO:0014068~positive regulation of phosphatidylinositol 3-kinase signaling	14	1.49413	5.15064e-05	PDGFRA, NTRK2, MYOC, ANGPT1, UNC5B, NTRK3, IGF1, FGF2, SELP, RELN, LEP, PDGFD, KIT, TEK	883	79	19453	3.90415	0.188829	0.00871961	0.00858226
GOTERM_BP_DIRECT	GO:0007049~cell cycle	35	3.73533	6.37373e-05	CDKN1C, ERCC6L, CDCA3, UHRF1, HEPACAM, CDCA5, FAM107A, HJURP, CDCA8, KLHL13, KIF11, MKI67, NR3C1, CHTF18, GNAI1, AURKA, TTC28, RGS2, CDC45, NUF2, RNASE7, LRIG3, OIP5, TP63, CDT1, USP44, PLK1, CDC25C, KLK10, KAT2B, BIRC5, GAS1, SPC24, CDKN3, MCM2	883	366	19453	2.10675	0.228156	0.0102107	0.0100499
GOTERM_BP_DIRECT	GO:0009410~response to xenobiotic stimulus	29	3.09498	6.53405e-05	GRIA1, RET, OXTR, ADCYAP1R1, ABCB1, SLC1A3, LPL, TYMS, PTGS2, SLC6A2, ADRA1A, ACACB, RAD54L, CA9, HMGCS2, TIMP4, EMX1, TRPA1, PTCH1, ABCC9, FOS, SFRP1, CENPF, RAD51, ADORA2A, CDK1, FOSB, PPARG, CCNO	883	277	19453	2.30645	0.233168	0.0102107	0.0100499
GOTERM_BP_DIRECT	GO:0051256~mitotic spindle midzone assembly	6	0.640342	6.96321e-05	PRC1, KIF4A, CDCA8, BIRC5, KIF23, AURKB	883	11	19453	12.0167	0.246424	0.0104783	0.0103133
GOTERM_BP_DIRECT	GO:0098609~cell-cell adhesion	23	2.45464	7.84435e-05	TNXB, TTYH1, COL14A1, LAMA3, EGFR, CX3CL1, CELSR3, TMEM47, EMCN, TRIM29, BOC, CNTN1, PKP1, FAT2, ITGA7, TLN2, FAT4, PKP3, DSC1, TJP3, JAM2, LIMS2, DSC3	883	195	19453	2.59848	0.272927	0.0109902	0.0108171
GOTERM_BP_DIRECT	GO:0007411~axon guidance	23	2.45464	7.84435e-05	SEMA5A, RET, NGFR, ROBO4, SEMA6A, LAMA2, EDN3, SEMA3D, UNC5B, LAMA1, SEMA6D, LAMA3, SEMA3G, IGSF9, RELN, FLRT2, CHL1, TUBB3, BOC, CNTN1, SLIT3, SLIT2, LGR6	883	195	19453	2.59848	0.272927	0.0109902	0.0108171
GOTERM_BP_DIRECT	GO:0007399~nervous system development	38	4.0555	0.000117852	SEMA5A, CNTFR, PCDHGB7, NRN1, PTN, VLDLR, LDB2, GDPD5, NDRG2, FGF2, CHRDL1, PCDH18, CDC20, ACVR1C, EDNRB, BOC, ATOH8, APOB, ECT2, ZNF423, SCN3B, GPM6B, NTRK2, SEMA6A, SEMA6D, NTRK3, MAMDC2, NRG1, NAV2, NRG2, FOS, DCLK1, ZEB2, NOVA1, SCN2A, MET, PAFAH1B3, SCN2B	883	425	19453	1.96979	0.380512	0.0158869	0.0156367
GOTERM_BP_DIRECT	GO:0007568~aging	19	2.02775	0.000121214	CDKN1C, KL, MME, FOS, TYMS, PTGS2, FGF2, ADRA1A, CX3CL1, AURKB, GJB2, EDNRB, KCNMB1, KRT14, PENK, RGN, APOD, DMD, PCK1	883	147	19453	2.84749	0.388918	0.0158869	0.0156367
GOTERM_BP_DIRECT	GO:0006508~proteolysis	40	4.26894	0.000125536	CFD, CFI, HPN, KLK5, KLK8, KLK7, DPP4, ADAMTS5, DPP6, RELN, ADAMTS1, MMP28, RHPN1, PRSS8, GGT1, AMZ1, CLCA4, CPA1, MME, F10, MMP1, F12, ADAM33, KLK10, MMP9, F3, KLK11, KY, CAPN13, FAM111B, MMP11, PM20D2, F8, CAPN11, MMP13, ESPL1, XPNPEP2, PIP, MASP1, PAPPA2	883	458	19453	1.92407	0.399555	0.0159391	0.0156881
GOTERM_BP_DIRECT	GO:0070371~ERK1 and ERK2 cascade	11	1.17396	0.000135844	EDN1, TF, OXTR, CDK1, SPRY2, SPRY1, IGF1, FGF2, TLR4, IQGAP3, FGF10	883	54	19453	4.48771	0.424187	0.0167253	0.0164619
GOTERM_BP_DIRECT	GO:0048146~positive regulation of fibroblast proliferation	11	1.17396	0.000186233	CCNA2, NGFR, PDGFRA, CCNB1, PDGFD, E2F1, IGF1, CDC6, EGFR, DDR2, FGF10	883	56	19453	4.32743	0.530804	0.0222548	0.0219042
GOTERM_BP_DIRECT	GO:0030334~regulation of cell migration	16	1.70758	0.000196836	ROBO4, TNXB, LAMA2, LAMA1, LAMA3, KIF14, KRT5, LDB2, FGF1, FGF2, FGF7, ENPP2, AMOTL1, SGK1, PLXNA4, FGF10	883	114	19453	3.09201	0.550592	0.0227082	0.0223505
GOTERM_BP_DIRECT	GO:0071356~cellular response to tumor necrosis factor	18	1.92102	0.00020519	CCL14, CEBPA, EDN1, PID1, CCL21, FOS, SLC2A4, CX3CL1, KLF2, PYCARD, AKAP12, CRHBP, SFRP1, FABP4, GPD1, PCK1, APOB, CAMP	883	140	19453	2.8325	0.565593	0.0227082	0.0223505
GOTERM_BP_DIRECT	GO:0045765~regulation of angiogenesis	9	0.960512	0.000206794	IL6, SFRP1, BMPER, LEP, ENPP2, CXCL13, RECK, FGF2, RAPGEF3	883	37	19453	5.35879	0.568415	0.0227082	0.0223505
GOTERM_BP_DIRECT	GO:0000086~G2/M transition of mitotic cell cycle	11	1.17396	0.000251469	CCNA2, CCNB1, MELK, ABCB1, PLK1, CDK1, BIRC5, PKMYT1, FOXM1, CDC25C, AURKA	883	58	19453	4.17821	0.640071	0.0268874	0.0264638
GOTERM_BP_DIRECT	GO:0051310~metaphase plate congression	6	0.640342	0.000269227	CENPE, CENPF, KIF2C, FAM83D, NDC80, GEM	883	14	19453	9.44168	0.665131	0.0280479	0.0276061
GOTERM_BP_DIRECT	GO:0002042~cell migration involved in sprouting angiogenesis	7	0.747065	0.000340998	NR4A1, EGR3, ZG16B, MMRN2, SLIT2, FGF2, GPLD1	883	22	19453	7.00973	0.749854	0.0346368	0.0340913
GOTERM_BP_DIRECT	GO:0032496~response to lipopolysaccharide	18	1.92102	0.000431382	PTGFR, EDN1, FOS, PTGS2, SELP, AKAP12, NR4A1, GJB2, SLPI, PENK, S100A14, PCK1, APOB, GGT1, TLR4, TIMP4, S100A7, FGF10	883	149	19453	2.66141	0.826761	0.0427489	0.0420755
GOTERM_BP_DIRECT	GO:0007088~regulation of mitotic nuclear division	7	0.747065	0.000443777	CAV2, CCDC8, RCC1, NEK2, MKI67, PKMYT1, CDC25C	883	23	19453	6.70496	0.835273	0.0429301	0.0422539
GOTERM_BP_DIRECT	GO:0007080~mitotic metaphase plate congression	9	0.960512	0.000517373	CENPE, KIF18A, CCNB1, PSRC1, KIFC1, CDCA5, KIF14, CDCA8, KIF2C	883	42	19453	4.72084	0.877865	0.0477747	0.0470222
GOTERM_BP_DIRECT	GO:0030177~positive regulation of Wnt signaling pathway	9	0.960512	0.000517373	KANK1, SFRP1, DEPDC1B, FZD4, TMEM132A, DIXDC1, RSPO3, LGR6, WLS	883	42	19453	4.72084	0.877865	0.0477747	0.0470222
GOTERM_BP_DIRECT	GO:1902895~positive regulation of pri-miRNA transcription from RNA polymerase II promoter	10	1.06724	0.000571471	FOXA1, NGFR, WT1, ATOH8, PPARG, FOS, KLF4, NR3C1, FGF2, EGFR	883	53	19453	4.15671	0.901977	0.0504692	0.0496743
GOTERM_BP_DIRECT	GO:0001523~retinoid metabolic process	8	0.853789	0.000583818	ADH4, ADH1B, AKR1C1, RARRES2, ALDH1A1, AKR1C3, GPC3, RDH5	883	33	19453	5.34075	0.906776	0.0504692	0.0496743
GOTERM_BP_DIRECT	GO:0035633~maintenance of permeability of blood-brain barrier	8	0.853789	0.000583818	CLDN5, IL6, CLDN3, LAMA2, DMD, PTGS2, TJP3, JAM2	883	33	19453	5.34075	0.906776	0.0504692	0.0496743
GOTERM_BP_DIRECT	GO:0043406~positive regulation of MAP kinase activity	12	1.28068	0.000676043	GHR, EDN1, EDN3, NTRK3, PDGFD, KIT, PDE5A, FGF1, FGF2, TLR4, EGFR, EZH2	883	77	19453	3.43334	0.935924	0.0572242	0.0563228
GOTERM_BP_DIRECT	GO:0043116~negative regulation of vascular permeability	6	0.640342	0.00074279	AKAP12, CLDN5, ADORA2A, ANGPT1, PDE2A, SLIT2	883	17	19453	7.7755	0.951154	0.061591	0.0606208
GOTERM_BP_DIRECT	GO:0070374~positive regulation of ERK1 and ERK2 cascade	23	2.45464	0.000808642	CCL14, PDGFRA, ANGPT1, CCL21, PLA2G2A, NRG1, IGF1, FGF1, FGF2, ADRA1A, EGFR, CX3CL1, PYCARD, AKAP12, MARCO, BMPER, PDGFD, SPRY2, TEK, CD36, TLR4, S100A7, FGF10	883	230	19453	2.20306	0.962628	0.0656821	0.0646475
GOTERM_BP_DIRECT	GO:0043410~positive regulation of MAPK cascade	19	2.02775	0.000838083	RET, NTRK2, CAV2, NTRK3, PELI2, IGF2, IGF1, ADRB2, FGF2, IQGAP3, ADRA1A, CX3CL1, IL6, GRM4, LEP, KIT, IGFBP6, TEK, FGF10	883	172	19453	2.43361	0.966845	0.0656821	0.0646475
GOTERM_BP_DIRECT	GO:0007275~multicellular organism development	17	1.8143	0.000840628	RET, PDGFRA, NTRK2, HLF, EDN3, NTRK3, KREMEN2, MEOX2, MEOX1, EGFR, MMP11, HOXA9, KIT, LEPR, TEK, MET, DDR2	883	144	19453	2.60083	0.967186	0.0656821	0.0646475
GOTERM_BP_DIRECT	GO:0030185~nitric oxide transport	4	0.426894	0.000867198	EDN1, HBB, HBA2, HBA1	883	5	19453	17.6245	0.970547	0.0664797	0.0654326
GOTERM_BP_DIRECT	GO:0007596~blood coagulation	13	1.38741	0.000994376	P2RY12, F10, F12, PROS1, TFPI2, F13A1, TFPI, F3, F8, MMRN1, ADORA2A, ANXA8, CD36	883	93	19453	3.07954	0.98244	0.0735357	0.0723773
GOTERM_BP_DIRECT	GO:0032869~cellular response to insulin stimulus	14	1.49413	0.00100973	PDE3B, ADIPOQ, IRS2, SORBS1, SLC2A4, FOXO1, GHR, KAT2B, LEP, TRIB3, PPARG, HMGCS2, PCK1, GPLD1	883	106	19453	2.9097	0.983503	0.0735357	0.0723773
GOTERM_BP_DIRECT	GO:0032570~response to progesterone	8	0.853789	0.00101354	GJB2, OXTR, CAV1, FOSB, FOS, TACR1, CSN1S1, TYMS	883	36	19453	4.89568	0.983757	0.0735357	0.0723773
GOTERM_BP_DIRECT	GO:1904668~positive regulation of ubiquitin protein ligase activity	5	0.533618	0.00107231	CDC20, UBE2C, UBE2S, PLK1, CDC14B	883	11	19453	10.0139	0.987211	0.0751172	0.0739339
GOTERM_BP_DIRECT	GO:0001759~organ induction	5	0.533618	0.00107231	SPRY1, FGF1, FGF2, HOXC11, FGF10	883	11	19453	10.0139	0.987211	0.0751172	0.0739339
GOTERM_BP_DIRECT	GO:0010875~positive regulation of cholesterol efflux	7	0.747065	0.00111448	CAV1, PTCH1, ADIPOQ, PPARG, ABCA8, PLTP, CES1	883	27	19453	5.71163	0.989226	0.0764351	0.0752311
GOTERM_BP_DIRECT	GO:0045429~positive regulation of nitric oxide biosynthetic process	9	0.960512	0.00112875	EDN1, HBB, PTX3, CD36, KLF4, PKD2, PTGS2, TLR4, KLF2	883	47	19453	4.21862	0.989834	0.0764351	0.0752311
GOTERM_BP_DIRECT	GO:0071320~cellular response to cAMP	10	1.06724	0.00127182	CRHBP, KCNE1, WT1, PDE2A, GPD1, ADIPOQ, PENK, PCK1, PKD2, RAPGEF3	883	59	19453	3.734	0.994319	0.0826274	0.0813259
GOTERM_BP_DIRECT	GO:0071347~cellular response to interleukin-1	12	1.28068	0.0012771	PYCARD, CCL14, AKAP12, EDN1, SFRP1, PTGIS, CCL21, SIRPA, PCK1, CAMP, CX3CL1, KLF2	883	83	19453	3.18514	0.99444	0.0826274	0.0813259
GOTERM_BP_DIRECT	GO:0007051~spindle organization	6	0.640342	0.00129428	ASPM, SPAG5, TTK, KIF11, AURKB, AURKA	883	19	19453	6.95702	0.994815	0.0826274	0.0813259
GOTERM_BP_DIRECT	GO:0001755~neural crest cell migration	9	0.960512	0.00130154	RET, SEMA5A, SEMA6A, EDNRB, EDN3, SEMA3D, SEMA6D, SEMA3G, SOX10	883	48	19453	4.13073	0.994966	0.0826274	0.0813259
GOTERM_BP_DIRECT	GO:0042593~glucose homeostasis	15	1.60085	0.00137382	FOXA1, NGFR, CEBPA, KCNB1, PTCH1, ADIPOQ, SLC2A4, MLXIPL, IL6, RBP4, LEP, PDK4, LEPR, PPARG, PCK1	883	123	19453	2.68666	0.996249	0.0858744	0.0845217
GOTERM_BP_DIRECT	GO:0048144~fibroblast proliferation	8	0.853789	0.00141632	NGFR, GNG2, CAV1, CDK1, CKS2, ABCC9, E2F8, FGF10	883	38	19453	4.63802	0.996844	0.0871526	0.0857798
GOTERM_BP_DIRECT	GO:0051289~protein homotetramerization	10	1.06724	0.00143717	RYR1, ALDH1A3, TDO2, TRPA1, ALDH1A2, ME1, TK1, PKD2, ACACB, RYR3	883	60	19453	3.67176	0.997101	0.0871526	0.0857798
GOTERM_BP_DIRECT	GO:0090267~positive regulation of mitotic cell cycle spindle assembly checkpoint	5	0.533618	0.00155101	CDCA8, BIRC5, NDC80, AURKB, MAD2L1	883	12	19453	9.17941	0.998176	0.090025	0.0886069
GOTERM_BP_DIRECT	GO:0048251~elastic fiber assembly	5	0.533618	0.00155101	MFAP4, TNXB, LTBP4, MYH11, FBLN5	883	12	19453	9.17941	0.998176	0.090025	0.0886069
GOTERM_BP_DIRECT	GO:0051315~attachment of mitotic spindle microtubules to kinetochore	5	0.533618	0.00155101	CDT1, CENPE, NUF2, KIF2C, NDC80	883	12	19453	9.17941	0.998176	0.090025	0.0886069
GOTERM_BP_DIRECT	GO:0006094~gluconeogenesis	9	0.960512	0.00170994	KAT2B, PFKFB1, RBP4, GPD1, LEPR, ALDOC, PCK1, PPARA, ATF3	883	50	19453	3.9655	0.999045	0.0966079	0.0950861
GOTERM_BP_DIRECT	GO:0008544~epidermis development	12	1.28068	0.00171198	COL17A1, FGF7, KRT14, LAMA3, KLK5, SVEP1, KRT5, HOXB13, PPARA, EVPL, KLK7, S100A7	883	86	19453	3.07403	0.999053	0.0966079	0.0950861
GOTERM_BP_DIRECT	GO:0001935~endothelial cell proliferation	7	0.747065	0.00199103	FGF7, ZEB2, CAV2, CAV1, TEK, FGF2, FGF10	883	30	19453	5.14047	0.999696	0.110816	0.10907
GOTERM_BP_DIRECT	GO:0030036~actin cytoskeleton organization	22	2.34792	0.00209413	KANK1, TNXB, IQSEC3, CORO2B, SHROOM4, FGF7, FGD5, PDLIM3, CLDN3, MRAS, ABLIM3, DAAM2, DLC1, KIT, S1PR1, CLDN19, RHOU, DMD, FLNC, AMOTL1, WASF3, FGF10	883	232	19453	2.08911	0.9998	0.114979	0.113168
GOTERM_BP_DIRECT	GO:0051450~myoblast proliferation	5	0.533618	0.00216045	FGF7, FGFBP1, ATOH8, FOS, IGF1	883	13	19453	8.4733	0.999847	0.115499	0.113679
GOTERM_BP_DIRECT	GO:0035815~positive regulation of renal sodium excretion	5	0.533618	0.00216045	EDN1, EDNRB, ADORA2A, NPR1, TACR1	883	13	19453	8.4733	0.999847	0.115499	0.113679
GOTERM_BP_DIRECT	GO:0007018~microtubule-based movement	12	1.28068	0.00226076	CENPE, KIF18A, KIF18B, KIFC2, KIFC1, KIF4A, KIF14, KIF23, KIF2C, KIF20A, KIF11, KIF15	883	89	19453	2.97041	0.999899	0.119292	0.117413
GOTERM_BP_DIRECT	GO:0019233~sensory perception of pain	9	0.960512	0.00250537	EDN1, EDNRB, MME, TRPA1, PENK, NDN, TACR1, SCN3B, PTGS2	883	53	19453	3.74104	0.999963	0.129959	0.127912
GOTERM_BP_DIRECT	GO:0007165~signal transduction	82	8.75133	0.00253775	RET, CNTFR, CXCL9, PDE3B, FAM13A, IRS2, VLDLR, FGF1, NR3C1, ADRA1A, ARHGAP36, FGF2, GLDN, LRRC2, NR3C2, PYCARD, AKAP12, CRHBP, FGF7, CHL1, FAM3D, PDE8B, FGFBP1, MYOC, EDN3, METRN, ADIPOQ, ANK2, NRG2, GEM, MRAS, KIT, DEPDC1, PKP1, PDE5A, PPARG, ERG, LALBA, PPP1R12B, MET, RAPGEF3, DDR2, GRIA1, PDE1C, NPR1, NTS, NDRG2, IQGAP3, RASIP1, EGFR, TYMP, FAM83H, SCUBE3, ARHGAP20, PDE11A, RASD1, WIF1, OLFML1…	883	1307	19453	1.38218	0.999967	0.129959	0.127912
GOTERM_BP_DIRECT	GO:0045944~positive regulation of transcription from RNA polymerase II promoter	78	8.32444	0.0025703	FOXA1, TOP2A, CSRNP1, THRB, PID1, MAML2, HOXC13, FHL5, LDB2, FOXM1, PKD2, FGF1, NR3C1, MEOX2, HOXC11, FGF2, MEOX1, HOXC10, CX3CL1, HOXA9, CREB3L1, MYBL2, HOXA7, PITX1, HOXA5, TP63, EDN1, OSR1, SOX12, FOS, SOX10, KLF15, RGMA, KAT2B, ZEB2, GPRIN1, PAX9, IRF7, PPARG, ERG, PPARA, MET, TLR4, ATF3, CEBPA, HLF, UHRF1, ADRB2, FOXO1, EGFR, ABLIM3, ATOH8, E2F1, S1PR1, NDN, RXRG, SPDEF, E2F8, ZNF462, IL33, …	883	1232	19453	1.39479	0.999971	0.129959	0.127912
GOTERM_BP_DIRECT	GO:0031641~regulation of myelination	6	0.640342	0.00261819	PTPRZ1, LGI4, KIF14, PTN, RXRG, TYMP	883	22	19453	6.00834	0.999976	0.129959	0.127912
GOTERM_BP_DIRECT	GO:0006629~lipid metabolic process	21	2.2412	0.00263945	ACSS3, DGAT2, CIDEA, LPL, HSD17B13, GDPD5, FADS2, ALDH3A1, AADAC, VSIG2, LEP, AOX1, APOD, PPARG, THRSP, PLIN1, CD36, ANGPTL4, PLTP, PAFAH1B3, MGLL	883	221	19453	2.0934	0.999978	0.129959	0.127912
GOTERM_BP_DIRECT	GO:0006898~receptor-mediated endocytosis	11	1.17396	0.00268682	MARCO, MRC1, STAB2, CD36, HMMR, ADRB2, VLDLR, PLA2R1, FOLR1, LYVE1, EGFR	883	78	19453	3.10688	0.999982	0.129959	0.127912
GOTERM_BP_DIRECT	GO:0001938~positive regulation of endothelial cell proliferation	11	1.17396	0.00268682	PPP1R16B, SEMA5A, NR4A1, FGF7, EGR3, LRG1, CAV2, TEK, FGF2, F3, FGF10	883	78	19453	3.10688	0.999982	0.129959	0.127912
GOTERM_BP_DIRECT	GO:0000079~regulation of cyclin-dependent protein serine/threonine kinase activity	9	0.960512	0.00282655	CCNA2, CCNB2, CCNB1, CCNE2, CDC6, PKMYT1, CDC25C, CCNO, CDKN3	883	54	19453	3.67176	0.99999	0.135109	0.132981
GOTERM_BP_DIRECT	GO:0090263~positive regulation of canonical Wnt signaling pathway	15	1.60085	0.00287703	SEMA5A, KANK1, CAV1, FGF2, EGFR, ASPM, ZEB2, SFRP1, DAAM2, GPC3, RSPO3, LGR6, RECK, WLS, FGF10	883	133	19453	2.48465	0.999992	0.135923	0.133782
GOTERM_BP_DIRECT	GO:0032732~positive regulation of interleukin-1 production	5	0.533618	0.00291694	ORM1, SAA1, SAA2, TLR4, ORM2	883	14	19453	7.86806	0.999993	0.136224	0.134078
GOTERM_BP_DIRECT	GO:0032870~cellular response to hormone stimulus	8	0.853789	0.00297213	GHR, SOCS2, OXTR, FOSB, SLIT3, FOS, SLIT2, RAMP1	883	43	19453	4.09871	0.999994	0.137224	0.135063
GOTERM_BP_DIRECT	GO:0046889~positive regulation of lipid biosynthetic process	6	0.640342	0.0032222	MLXIPL, HSD17B13, SORBS1, CCDC3, PCK1, PPARA	883	23	19453	5.74711	0.999998	0.145464	0.143173
GOTERM_BP_DIRECT	GO:0071398~cellular response to fatty acid	6	0.640342	0.0032222	EDN1, PID1, E2F1, PDK4, LPL, HMGCS2	883	23	19453	5.74711	0.999998	0.145464	0.143173
GOTERM_BP_DIRECT	GO:0022010~central nervous system myelination	5	0.533618	0.00383625	ID4, PLP1, SOX10, ASPA, GPM6B	883	15	19453	7.34353	1	0.167117	0.164484
GOTERM_BP_DIRECT	GO:0048265~response to pain	5	0.533618	0.00383625	RET, RELN, EDNRB, TRPA1, SLC6A2	883	15	19453	7.34353	1	0.167117	0.164484
GOTERM_BP_DIRECT	GO:0000082~G1/S transition of mitotic cell cycle	10	1.06724	0.00383781	CCNA2, CCNE2, CDK1, ID4, E2F1, RCC1, RHOU, IQGAP3, EZH2, CDKN3	883	69	19453	3.19284	1	0.167117	0.164484
GOTERM_BP_DIRECT	GO:0051497~negative regulation of stress fiber assembly	7	0.747065	0.00386634	MYOC, DLC1, RHPN1, S1PR1, CORO2B, PHLDB2, MET	883	34	19453	4.53571	1	0.167117	0.164484
GOTERM_BP_DIRECT	GO:0035024~negative regulation of Rho protein signal transduction	6	0.640342	0.00392036	KANK1, MYOC, DLC1, ADRA1A, MET, RASIP1	883	24	19453	5.50764	1	0.167667	0.165026
GOTERM_BP_DIRECT	GO:0050731~positive regulation of peptidyl-tyrosine phosphorylation	12	1.28068	0.00410396	GHR, IL6, FGF7, RELN, ANGPT1, ADIPOQ, ENPP2, CNTN1, IGF2, CD36, IGF1, FGF10	883	96	19453	2.75382	1	0.173691	0.170955
GOTERM_BP_DIRECT	GO:0071560~cellular response to transforming growth factor beta stimulus	10	1.06724	0.00423113	EDN1, CLEC3B, SFRP1, PDGFD, CAV1, PDE2A, PENK, NR3C1, SOX5, DDR2	883	70	19453	3.14723	1	0.177228	0.174436
GOTERM_BP_DIRECT	GO:1902425~positive regulation of attachment of mitotic spindle microtubules to kinetochore	4	0.426894	0.00438226	KAT2B, CDCA8, BIRC5, AURKB	883	8	19453	11.0153	1	0.17875	0.175934
GOTERM_BP_DIRECT	GO:0022617~extracellular matrix disassembly	8	0.853789	0.00439019	MMP11, ADAMTS5, MMP13, MMP1, CMA1, KLK5, MMP9, KLK7	883	46	19453	3.8314	1	0.17875	0.175934
GOTERM_BP_DIRECT	GO:0007193~adenylate cyclase-inhibiting G-protein coupled receptor signaling pathway	9	0.960512	0.00444345	P2RY12, AKAP12, MARCO, EDN1, PDE2A, NPY2R, S1PR1, GNAI1, ADCY5	883	58	19453	3.41854	1	0.17875	0.175934
GOTERM_BP_DIRECT	GO:0048661~positive regulation of smooth muscle cell proliferation	9	0.960512	0.00444345	IL6, EDN1, PDGFD, S1PR1, IGF1, PTGS2, FGF2, TLR4, CX3CL1	883	58	19453	3.41854	1	0.17875	0.175934
GOTERM_BP_DIRECT	GO:0007204~positive regulation of cytosolic calcium ion concentration	16	1.70758	0.00463885	PDGFRA, PTGFR, RIC3, EDN1, OXTR, TACR1, CXCL13, PKD2, ADRA1A, ADCY5, EDNRB, SAA1, AGTR1, SAA2, CD36, CCL28	883	155	19453	2.27412	1	0.184781	0.18187
GOTERM_BP_DIRECT	GO:0044772~mitotic cell cycle phase transition	6	0.640342	0.00472033	CCNA2, CCNB2, CCNB1, CCNE2, CKS2, CCNO	883	25	19453	5.28734	1	0.186201	0.183268
GOTERM_BP_DIRECT	GO:0000132~establishment of mitotic spindle orientation	7	0.747065	0.00518597	PLK1, SPRY2, SPRY1, CENPA, NDC80, MAD2L1, FGF10	883	36	19453	4.28372	1	0.191852	0.188829
GOTERM_BP_DIRECT	GO:0034394~protein localization to cell surface	7	0.747065	0.00518597	RIC3, FGF7, ANGPT1, ANK2, FBLN5, GPIHBP1, FGF10	883	36	19453	4.28372	1	0.191852	0.188829
GOTERM_BP_DIRECT	GO:0071276~cellular response to cadmium ion	7	0.747065	0.00518597	MT1A, MT1M, AKR1C3, MT1X, FOS, MMP9, EGFR	883	36	19453	4.28372	1	0.191852	0.188829
GOTERM_BP_DIRECT	GO:0097421~liver regeneration	7	0.747065	0.00518597	SLC7A5, IL6, PTCH1, RGN, TYMS, EZH2, AURKA	883	36	19453	4.28372	1	0.191852	0.188829
GOTERM_BP_DIRECT	GO:0001657~ureteric bud development	7	0.747065	0.00518597	RET, SFRP1, BMPER, WT1, OSR1, SPRY1, SLIT2	883	36	19453	4.28372	1	0.191852	0.188829
GOTERM_BP_DIRECT	GO:0071526~semaphorin-plexin signaling pathway	7	0.747065	0.00518597	SEMA5A, SEMA6A, SEMA3D, SEMA6D, SEMA3G, MET, PLXNA4	883	36	19453	4.28372	1	0.191852	0.188829
GOTERM_BP_DIRECT	GO:0009887~animal organ morphogenesis	15	1.60085	0.00519411	SEMA6A, LAMA2, LAMA1, PTCH1, FHL1, LAMA3, IGF2, FGF1, FGF2, COMP, GREM2, FGF7, EGFLAM, PAX9, FGF10	883	142	19453	2.32717	1	0.191852	0.188829
GOTERM_BP_DIRECT	GO:0051384~response to glucocorticoid	9	0.960512	0.00548001	GHR, PFKFB1, IL6, ANXA3, ADIPOQ, TYMS, PTGDS, CDO1, PTGS2	883	60	19453	3.30459	1	0.200588	0.197428
GOTERM_BP_DIRECT	GO:0007156~homophilic cell adhesion via plasma membrane adhesion molecules	17	1.8143	0.00578228	RET, PCDHGB7, CADM3, ROBO4, PCDH9, AMIGO2, PCDH19, PCDH18, IGSF9, CELSR3, SDK1, ME1, CDH23, FAT2, FAT4, DSC1, DSC3	883	174	19453	2.15241	1	0.209762	0.206458
GOTERM_BP_DIRECT	GO:0070507~regulation of microtubule cytoskeleton organization	7	0.747065	0.00595711	KIF18A, FAM107A, DIXDC1, RASSF7, TPPP, PHLDB2, MID1	883	37	19453	4.16795	1	0.211088	0.207763
GOTERM_BP_DIRECT	GO:0070543~response to linoleic acid	3	0.320171	0.00597468	ADIPOQ, CD36, HMGCS2	883	3	19453	22.0306	1	0.211088	0.207763
GOTERM_BP_DIRECT	GO:0048807~female genitalia morphogenesis	3	0.320171	0.00597468	RBP4, TP63, FGF10	883	3	19453	22.0306	1	0.211088	0.207763
GOTERM_BP_DIRECT	GO:0050872~white fat cell differentiation	5	0.533618	0.00622294	PDGFRA, CEBPA, FABP4, PPARG, FGF10	883	17	19453	6.47958	1	0.217964	0.21453
GOTERM_BP_DIRECT	GO:0019371~cyclooxygenase pathway	4	0.426894	0.00635319	PTGIS, AKR1C3, PTGDS, PTGS2	883	9	19453	9.79137	1	0.218754	0.215308
GOTERM_BP_DIRECT	GO:0006069~ethanol oxidation	4	0.426894	0.00635319	ADH4, ADH1C, ADH1B, ADH1A	883	9	19453	9.79137	1	0.218754	0.215308
GOTERM_BP_DIRECT	GO:0001666~response to hypoxia	17	1.8143	0.00644181	RYR1, FZD4, CAV1, ADIPOQ, HIF3A, SOD3, TGFBR3, DPP4, CLDN3, MB, LEP, PENK, CA9, TEK, ANGPTL4, PPARA, CRYAB	883	176	19453	2.12795	1	0.219942	0.216477
GOTERM_BP_DIRECT	GO:0060070~canonical Wnt signaling pathway	12	1.28068	0.00649643	EDN1, SFRP1, EDNRB, FZD4, DIXDC1, GPC3, RSPO3, SOSTDC1, KLF4, RECK, FGF2, FOXO1	883	102	19453	2.59183	1	0.219958	0.216494
GOTERM_BP_DIRECT	GO:0050918~positive chemotaxis	8	0.853789	0.00700949	SEMA5A, CXCL10, FGF7, ANGPT1, FGF2, MET, CX3CL1, FGF10	883	50	19453	3.52489	1	0.233439	0.229762
GOTERM_BP_DIRECT	GO:0014823~response to activity	8	0.853789	0.00700949	KL, IL6, EDN1, LEP, ADIPOQ, CDK1, FOS, PCK1	883	50	19453	3.52489	1	0.233439	0.229762
GOTERM_BP_DIRECT	GO:0030199~collagen fibril organization	10	1.06724	0.00729267	COMP, MMP11, TNXB, PTPRQ, COL14A1, COL11A1, COL4A6, LOXL4, DPT, DDR2	883	76	19453	2.89876	1	0.240895	0.237101
GOTERM_BP_DIRECT	GO:0008608~attachment of spindle microtubules to kinetochore	5	0.533618	0.00771797	NUF2, NDC80, SPC24, AURKB, SPC25	883	18	19453	6.1196	1	0.251717	0.247752
GOTERM_BP_DIRECT	GO:0097746~regulation of blood vessel diameter	6	0.640342	0.00780615	NPR1, AGTR1, HBB, ADRB2, NTS, SOD3	883	28	19453	4.72084	1	0.251717	0.247752
GOTERM_BP_DIRECT	GO:0001954~positive regulation of cell-matrix adhesion	6	0.640342	0.00780615	SFRP1, CCL21, DMD, CD36, CCL28, CX3CL1	883	28	19453	4.72084	1	0.251717	0.247752
GOTERM_BP_DIRECT	GO:0043066~negative regulation of apoptotic process	38	4.0555	0.00834668	PTGFR, HSPB6, HPN, AMIGO2, KIF14, HSPB2, FOXO1, EGFR, CX3CL1, AURKA, SOCS2, COMP, EDNRB, EGR3, ANGPT1, TSLP, OSR1, PLK1, IGF1, SOX10, MMP9, TNFRSF10D, CAPN13, SFRP1, IL6, WT1, LEP, ALB, RGN, CDK1, BIRC5, SPRY2, TEK, ANGPTL4, CRYAB, LIMS2, MAD2L1, DDR2	883	540	19453	1.5503	1	0.267028	0.262822
GOTERM_BP_DIRECT	GO:0007605~sensory perception of sound	16	1.70758	0.00862778	CLIC5, KCNE1, THRB, FZD4, COL11A1, SLC1A3, DCDC2, NAV2, ESPN, GJB2, EPYC, CDH23, BIRC5, SPRY2, PKHD1L1, TPRN	883	166	19453	2.12343	1	0.270026	0.265772
GOTERM_BP_DIRECT	GO:0031640~killing of cells of other organism	11	1.17396	0.00875145	CXCL10, CXCL9, C6, C7, CCL21, PLA2G2A, CXCL13, DEFB132, NTS, CXCL2, CCL28	883	92	19453	2.63409	1	0.270026	0.265772
GOTERM_BP_DIRECT	GO:0070633~transepithelial transport	4	0.426894	0.00877268	ABCB1, SLC1A3, GPLD1, ABCG2	883	10	19453	8.81223	1	0.270026	0.265772
GOTERM_BP_DIRECT	GO:0048048~embryonic eye morphogenesis	4	0.426894	0.00877268	MFAP5, ALDH1A3, EFEMP1, MFAP2	883	10	19453	8.81223	1	0.270026	0.265772
GOTERM_BP_DIRECT	GO:0033762~response to glucagon	4	0.426894	0.00877268	CCNA2, PFKFB1, HMGCS2, CDO1	883	10	19453	8.81223	1	0.270026	0.265772
GOTERM_BP_DIRECT	GO:0019915~lipid storage	6	0.640342	0.00908754	DGAT2, ACVR1C, CAV1, CIDEA, CD36, CIDEC	883	29	19453	4.55805	1	0.277614	0.273241
GOTERM_BP_DIRECT	GO:0007420~brain development	22	2.34792	0.00917297	EMX1, CNTNAP2, EGR2, CTTNBP2, PTCH1, AMIGO2, IRS2, PCDH19, PCDH18, SHROOM4, RGS2, SBK1, RELN, GPRIN1, B3GNT5, NNAT, S1PR1, CNTN1, SLC17A7, APOD, HMGCS2, PAFAH1B3	883	264	19453	1.83588	1	0.278133	0.273751
GOTERM_BP_DIRECT	GO:0071277~cellular response to calcium ion	11	1.17396	0.00941961	RYR1, CRHBP, EDN1, KCNB1, AKR1C3, FOSB, FOS, ECT2, PKD2, GPLD1, RYR3	883	93	19453	2.60577	1	0.28175	0.277311
GOTERM_BP_DIRECT	GO:0007076~mitotic chromosome condensation	5	0.533618	0.00943095	CDCA5, PLK1, NUSAP1, NCAPG, NCAPH	883	19	19453	5.79752	1	0.28175	0.277311
GOTERM_BP_DIRECT	GO:0090307~mitotic spindle assembly	7	0.747065	0.00988902	CDC20, TPX2, KIFC2, KIFC1, MYBL2, NEK2, KIF11	883	41	19453	3.76132	1	0.291153	0.286567
GOTERM_BP_DIRECT	GO:0051591~response to cAMP	7	0.747065	0.00988902	PER1, PFKFB1, FOSB, FOS, TEK, HMGCS2, CDO1	883	41	19453	3.76132	1	0.291153	0.286567
GOTERM_BP_DIRECT	GO:0006869~lipid transport	11	1.17396	0.010126	ABCA10, ABCA5, ABCA6, ABCA9, APOD, CD36, VLDLR, ABCA8, PLTP, CIDEC, ABCG2	883	94	19453	2.57805	1	0.295986	0.291324
GOTERM_BP_DIRECT	GO:0045840~positive regulation of mitotic nuclear division	6	0.640342	0.0105068	EDN1, EDN3, NUSAP1, IGF2, IGF1, AURKA	883	30	19453	4.40612	1	0.304924	0.30012
GOTERM_BP_DIRECT	GO:0050829~defense response to Gram-negative bacterium	11	1.17396	0.0108721	SELP, PYCARD, IL6, TSLP, RARRES2, RNASE7, DEFB1, DEFB132, TLR4, CAMP, S100A7	883	95	19453	2.55091	1	0.309646	0.304769
GOTERM_BP_DIRECT	GO:0010467~gene expression	14	1.49413	0.0112264	IL33, EGR2, ADIPOQ, NR3C1, IQGAP3, FOXO1, GFAP, EDNRB, CNTN1, SVEP1, PTGDS, TLR4, SGCG, SCN2B	883	140	19453	2.20306	1	0.309646	0.304769
GOTERM_BP_DIRECT	GO:0006935~chemotaxis	13	1.38741	0.0113364	CXCL9, RARRES2, PIK3C2G, DEFB1, PLD1, FGF2, CXCL2, CX3CL1, TYMP, CXCL10, S1PR1, ENPP2, CCL28	883	125	19453	2.29118	1	0.309646	0.304769
GOTERM_BP_DIRECT	GO:0019229~regulation of vasoconstriction	5	0.533618	0.0113732	EDN1, EDN3, AGTR1, ATP1A2, ADRA1A	883	20	19453	5.50764	1	0.309646	0.304769
GOTERM_BP_DIRECT	GO:0001516~prostaglandin biosynthetic process	5	0.533618	0.0113732	EDN1, PTGIS, PLA2G4A, PTGDS, PTGS2	883	20	19453	5.50764	1	0.309646	0.304769
GOTERM_BP_DIRECT	GO:0010744~positive regulation of macrophage derived foam cell differentiation	5	0.533618	0.0113732	PLA2G2A, AGTR1, LPL, CD36, APOB	883	20	19453	5.50764	1	0.309646	0.304769
GOTERM_BP_DIRECT	GO:0045163~clustering of voltage-gated potassium channels	3	0.320171	0.0115903	CNTNAP2, KCNB1, KCNIP2	883	4	19453	16.5229	1	0.309646	0.304769
GOTERM_BP_DIRECT	GO:0071395~cellular response to jasmonic acid stimulus	3	0.320171	0.0115903	AKR1C1, AKR1C3, AKR1C2	883	4	19453	16.5229	1	0.309646	0.304769
GOTERM_BP_DIRECT	GO:0007057~spindle assembly involved in female meiosis I	3	0.320171	0.0115903	CCNB2, NDC80, AURKA	883	4	19453	16.5229	1	0.309646	0.304769
GOTERM_BP_DIRECT	GO:0048014~Tie signaling pathway	3	0.320171	0.0115903	ANGPT1, SVEP1, TEK	883	4	19453	16.5229	1	0.309646	0.304769
GOTERM_BP_DIRECT	GO:1901970~positive regulation of mitotic sister chromatid separation	3	0.320171	0.0115903	CDCA8, BIRC5, AURKB	883	4	19453	16.5229	1	0.309646	0.304769
GOTERM_BP_DIRECT	GO:0014826~vein smooth muscle contraction	3	0.320171	0.0115903	EDN1, EDNRB, EDN3	883	4	19453	16.5229	1	0.309646	0.304769
GOTERM_BP_DIRECT	GO:0000076~DNA replication checkpoint	4	0.426894	0.0116603	CDT1, CDC45, CDC6, CLSPN	883	11	19453	8.01112	1	0.309646	0.304769
GOTERM_BP_DIRECT	GO:0021987~cerebral cortex development	10	1.06724	0.0118133	GRIA1, ASPM, NTRK2, CNTNAP2, KIF14, TACC3, TACC1, DMD, FAT4, WDR62	883	82	19453	2.68666	1	0.311673	0.306763
GOTERM_BP_DIRECT	GO:0070301~cellular response to hydrogen peroxide	9	0.960512	0.012561	IL6, EDN1, TRPA1, PDGFD, CDK1, SIRPA, ECT2, KLF2, EZH2	883	69	19453	2.87355	1	0.32746	0.322302
GOTERM_BP_DIRECT	GO:0008217~regulation of blood pressure	10	1.06724	0.0127341	EDN1, EDNRB, NPR1, LEP, EMILIN2, HBB, PPARG, ATP1A2, SGK1, PTGS2	883	83	19453	2.65429	1	0.32746	0.322302
GOTERM_BP_DIRECT	GO:0030324~lung development	10	1.06724	0.0127341	PDGFRA, CEBPA, FGF7, RBP4, MME, ALDH1A2, GPC3, HMGCS2, FGF1, FGF2	883	83	19453	2.65429	1	0.32746	0.322302
GOTERM_BP_DIRECT	GO:0030593~neutrophil chemotaxis	10	1.06724	0.0127341	CCL14, CXCL10, CXCL9, EDN3, CCL21, SAA1, SAA2, CXCL13, CXCL2, CX3CL1	883	83	19453	2.65429	1	0.32746	0.322302
GOTERM_BP_DIRECT	GO:0016525~negative regulation of angiogenesis	13	1.38741	0.0135156	SEMA6A, NPR1, PDE3B, KLF4, ISM1, CXCL10, CLDN5, ADAMTS1, TNMD, SPRY2, PPARG, TEK, HOXA5	883	128	19453	2.23748	1	0.335773	0.330484
GOTERM_BP_DIRECT	GO:0016338~calcium-independent cell-cell adhesion via plasma membrane cell-adhesion molecules	5	0.533618	0.013555	CLDN11, CLDN5, CLDN3, CLDN8, CLDN19	883	21	19453	5.24538	1	0.335773	0.330484
GOTERM_BP_DIRECT	GO:0061028~establishment of endothelial barrier	5	0.533618	0.013555	PPP1R16B, ROBO4, EDNRB, PDE2A, RAPGEF3	883	21	19453	5.24538	1	0.335773	0.330484
GOTERM_BP_DIRECT	GO:0060236~regulation of mitotic spindle organization	5	0.533618	0.013555	TPX2, PSRC1, RNASE7, TACC3, GNAI1	883	21	19453	5.24538	1	0.335773	0.330484
GOTERM_BP_DIRECT	GO:0006693~prostaglandin metabolic process	5	0.533618	0.013555	GSTM1, AKR1C1, GSTA1, AKR1C3, AKR1C2	883	21	19453	5.24538	1	0.335773	0.330484
GOTERM_BP_DIRECT	GO:0019433~triglyceride catabolic process	5	0.533618	0.013555	LIPE, LPL, APOB, MGLL, GPIHBP1	883	21	19453	5.24538	1	0.335773	0.330484
GOTERM_BP_DIRECT	GO:0008286~insulin receptor signaling pathway	9	0.960512	0.0136359	KL, CAV2, RARRES2, IGF2, PDK4, IRS2, SORBS1, FOXO1, GPLD1	883	70	19453	2.8325	1	0.335773	0.330484
GOTERM_BP_DIRECT	GO:0043552~positive regulation of phosphatidylinositol 3-kinase activity	6	0.640342	0.0137849	P2RY12, PDGFRA, CCL21, KIT, TEK, FGF2	883	32	19453	4.13073	1	0.337397	0.332082
GOTERM_BP_DIRECT	GO:0009653~anatomical structure morphogenesis	14	1.49413	0.0139774	FOXA1, CPM, SOX12, HOXC13, FGF1, SOX10, LYVE1, MLXIPL, MAB21L1, ATOH8, GPC3, SOX7, FREM1, PITX1	883	144	19453	2.14186	1	0.340062	0.334705
GOTERM_BP_DIRECT	GO:0045600~positive regulation of fat cell differentiation	8	0.853789	0.0141402	CEBPA, SFRP1, WIF1, ZBTB16, RARRES2, LPL, PPARG, CCDC3	883	57	19453	3.09201	1	0.341642	0.336261
GOTERM_BP_DIRECT	GO:0019221~cytokine-mediated signaling pathway	15	1.60085	0.0142106	CNTFR, CEBPA, FZD4, CAV1, IL20RA, LIFR, IL17RD, F3, CX3CL1, GHR, GREM2, IL6, KIT, LEPR, IL21R	883	160	19453	2.06537	1	0.341642	0.336261
GOTERM_BP_DIRECT	GO:0006874~cellular calcium ion homeostasis	12	1.28068	0.0144391	CCL14, EDN1, GPR12, EDN3, TRPA1, CAV1, RGN, CASQ2, ANK2, PKD2, RYR3, TRDN	883	114	19453	2.31901	1	0.345095	0.339659
GOTERM_BP_DIRECT	GO:0086012~membrane depolarization during cardiac muscle cell action potential	4	0.426894	0.0150301	ATP1A2, SCN3B, SCN4B, SCN2B	883	12	19453	7.34353	1	0.355042	0.34945
GOTERM_BP_DIRECT	GO:0051983~regulation of chromosome segregation	4	0.426894	0.0150301	KIF2C, MKI67, BUB1, AURKB	883	12	19453	7.34353	1	0.355042	0.34945
GOTERM_BP_DIRECT	GO:0006954~inflammatory response	31	3.30843	0.0154364	CCL14, PTGFR, ORM1, CXCL9, LY75, CXCL13, PTGS2, CXCL2, CX3CL1, PYCARD, CRHBP, AOC3, CCL21, IL1R1, RARRES2, PLA2G2A, TACR1, FOS, SELP, NR4A1, CXCL10, IL6, ADORA2A, KIT, PLP1, AGTR1, PTX3, CDO1, FOLR2, TLR4, MGLL	883	436	19453	1.56639	1	0.362532	0.356822
GOTERM_BP_DIRECT	GO:0001578~microtubule bundle formation	6	0.640342	0.0156556	PSRC1, CAPN6, PRC1, PLK1, KIF20A, TPPP	883	33	19453	4.00556	1	0.362842	0.357126
GOTERM_BP_DIRECT	GO:0007626~locomotory behavior	10	1.06724	0.0158168	ALDH1A3, RELN, ADORA2A, NPY2R, CDH23, CNTN1, NRG1, NAV2, ASTN1, ADCY5	883	86	19453	2.5617	1	0.362842	0.357126
GOTERM_BP_DIRECT	GO:0050679~positive regulation of epithelial cell proliferation	9	0.960512	0.0159843	SFRP1, FGF7, OSR1, TACR1, IGF1, FGF1, FGF2, EGFR, FGF10	883	72	19453	2.75382	1	0.362842	0.357126
GOTERM_BP_DIRECT	GO:0033674~positive regulation of kinase activity	9	0.960512	0.0159843	RET, NTRK2, PDGFRA, NTRK3, KIT, TEK, MET, EGFR, DDR2	883	72	19453	2.75382	1	0.362842	0.357126
GOTERM_BP_DIRECT	GO:0006268~DNA unwinding involved in DNA replication	5	0.533618	0.0159854	RECQL4, GINS1, RAD51, CDC45, MCM2	883	22	19453	5.00695	1	0.362842	0.357126
GOTERM_BP_DIRECT	GO:0040037~negative regulation of fibroblast growth factor receptor signaling pathway	5	0.533618	0.0159854	NGFR, CREB3L1, SPRY2, SPRY1, FGF2	883	22	19453	5.00695	1	0.362842	0.357126
GOTERM_BP_DIRECT	GO:0030855~epithelial cell differentiation	11	1.17396	0.0162551	KRT17, WT1, AKR1C1, KRT14, GSTA1, CDK1, AKR1C2, ALDOC, PPARG, ACTL8, CES1	883	101	19453	2.39937	1	0.366915	0.361135
GOTERM_BP_DIRECT	GO:0001503~ossification	10	1.06724	0.0169566	IGSF10, CLEC3B, COL11A1, IGF2, CHRDL1, MMP9, EGFR, GPLD1, GPM6B, DDR2	883	87	19453	2.53225	1	0.380633	0.374637
GOTERM_BP_DIRECT	GO:0007517~muscle organ development	11	1.17396	0.0173159	CXCL10, CENPF, EGR3, LAMA2, FHL1, ITGA7, DMD, IGF1, CRYAB, KY, SGCG	883	102	19453	2.37585	1	0.386383	0.380297
GOTERM_BP_DIRECT	GO:0055074~calcium ion homeostasis	6	0.640342	0.0176882	KL, JPH2, NT5E, GPRIN1, CAV1, S100A14	883	34	19453	3.88775	1	0.386383	0.380297
GOTERM_BP_DIRECT	GO:0002040~sprouting angiogenesis	6	0.640342	0.0176882	ESM1, ANGPT1, RSPO3, TEK, RECK, E2F8	883	34	19453	3.88775	1	0.386383	0.380297
GOTERM_BP_DIRECT	GO:0031069~hair follicle morphogenesis	6	0.640342	0.0176882	NGFR, FGF7, KRT17, SOSTDC1, TP63, FGF10	883	34	19453	3.88775	1	0.386383	0.380297
GOTERM_BP_DIRECT	GO:0008016~regulation of heart contraction	6	0.640342	0.0176882	DES, THRB, KCNIP2, CELF2, FXYD1, HSPB7	883	34	19453	3.88775	1	0.386383	0.380297
GOTERM_BP_DIRECT	GO:0030155~regulation of cell adhesion	8	0.853789	0.0183955	RET, EMCN, TNXB, LAMA2, LAMA1, LAMA3, KIF14, S1PR1	883	60	19453	2.93741	1	0.395639	0.389407
GOTERM_BP_DIRECT	GO:0010259~multicellular organism aging	5	0.533618	0.0186724	COMP, EDN1, CRYAB, ADRA1A, TP63	883	23	19453	4.78926	1	0.395639	0.389407
GOTERM_BP_DIRECT	GO:0019835~cytolysis	5	0.533618	0.0186724	C6, C7, MMD, PLA2G2A, CAMP	883	23	19453	4.78926	1	0.395639	0.389407
GOTERM_BP_DIRECT	GO:0071799~cellular response to prostaglandin D stimulus	3	0.320171	0.0187391	PTGFR, AKR1C3, AKR1C2	883	5	19453	13.2183	1	0.395639	0.389407
GOTERM_BP_DIRECT	GO:0045923~positive regulation of fatty acid metabolic process	3	0.320171	0.0187391	ADIPOQ, PPARG, PPARA	883	5	19453	13.2183	1	0.395639	0.389407
GOTERM_BP_DIRECT	GO:0003007~heart morphogenesis	7	0.747065	0.0188016	TGFBR3, FLRT2, ALDH1A2, DLC1, PTCH1, ABCC9, FAT4	883	47	19453	3.28115	1	0.395639	0.389407
GOTERM_BP_DIRECT	GO:0071456~cellular response to hypoxia	13	1.38741	0.0188163	EDN1, PTGIS, FOS, SLC2A4, PTGS2, CCNA2, SFRP1, KCNMB1, E2F1, PPARG, PCK1, SCN2A, DDR2	883	134	19453	2.13729	1	0.395639	0.389407
GOTERM_BP_DIRECT	GO:0033993~response to lipid	4	0.426894	0.018891	PPARG, CD36, PCK1, PPARA	883	13	19453	6.77864	1	0.395639	0.389407
GOTERM_BP_DIRECT	GO:0045766~positive regulation of angiogenesis	15	1.60085	0.0190155	SEMA5A, PTGIS, HSPB6, ANXA3, CMA1, FGF1, FGF2, F3, LRG1, ADM2, EMILIN2, TEK, ANGPTL4, RAPGEF3, CAMP	883	166	19453	1.99071	1	0.396205	0.389964
GOTERM_BP_DIRECT	GO:0043065~positive regulation of apoptotic process	25	2.66809	0.0192256	FOXA1, TOP2A, PTGS2, FOXO1, PYCARD, ACVR1C, ADAMTSL4, E2F1, EMILIN2, SLIT2, ECT2, HOXA5, SPDEF, ZBTB16, MMP9, ALDH1A3, NR4A1, SFRP1, IL6, MELK, WT1, ALDH1A2, EEF1A2, PPARG, GPLD1	883	336	19453	1.63918	1	0.396572	0.390325
GOTERM_BP_DIRECT	GO:0061844~antimicrobial humoral immune response mediated by antimicrobial peptide	12	1.28068	0.0193423	CXCL10, CXCL9, TSLP, CCL21, RNASE7, DEFB1, CXCL13, NTS, CXCL2, CCL28, CAMP, S100A7	883	119	19453	2.22157	1	0.396572	0.390325
GOTERM_BP_DIRECT	GO:0009617~response to bacterium	12	1.28068	0.0193423	CFD, ABCD2, FABP4, LRG1, CA3, CAV1, ADIPOQ, GPC3, LPL, DEFB1, THRSP, TRDN	883	119	19453	2.22157	1	0.396572	0.390325
GOTERM_BP_DIRECT	GO:0008285~negative regulation of cell proliferation	32	3.41515	0.0194235	CEBPA, DPT, PTGS2, PKD2, FGF2, ADRA1A, ADAMTS1, ABI3BP, NDN, SLIT3, IGFBP6, SOX7, FGFBP1, ZBTB16, CDC6, PODN, KLF4, KAT2B, SFRP1, IL6, CLDN3, ADORA2A, WT1, ALDH1A2, DLC1, MMRN2, CLDN19, SPRY2, SPRY1, GPLD1, CDKN3, FGF10	883	462	19453	1.52593	1	0.396572	0.390325
GOTERM_BP_DIRECT	GO:0098869~cellular oxidant detoxification	9	0.960512	0.0215343	GPX2, GPX3, ALB, GSTA1, HBB, HBA2, GSTT1, HBA1, PTGS2	883	76	19453	2.60888	1	0.430654	0.42387
GOTERM_BP_DIRECT	GO:0009611~response to wounding	9	0.960512	0.0215343	FGF7, ITGB4, SLC1A3, HOXB13, KLK8, LYVE1, KLK6, AURKA, GFAP	883	76	19453	2.60888	1	0.430654	0.42387
GOTERM_BP_DIRECT	GO:0045669~positive regulation of osteoblast differentiation	9	0.960512	0.0215343	GDF10, SCUBE3, CEBPA, IL6, IGF1, FGF2, TP63, CTHRC1, DDR2	883	76	19453	2.60888	1	0.430654	0.42387
GOTERM_BP_DIRECT	GO:0071310~cellular response to organic substance	5	0.533618	0.0216228	EDN1, CLEC3B, EGR2, TRPA1, IQGAP3	883	24	19453	4.5897	1	0.430654	0.42387
GOTERM_BP_DIRECT	GO:0010001~glial cell differentiation	5	0.533618	0.0216228	RELN, METRN, DTX1, FGF2, KLF15	883	24	19453	4.5897	1	0.430654	0.42387
GOTERM_BP_DIRECT	GO:0034097~response to cytokine	7	0.747065	0.0227019	SELP, OXTR, ALDH1A2, LIFR, FOS, TYMS, TIMP4	883	49	19453	3.14723	1	0.447653	0.440601
GOTERM_BP_DIRECT	GO:0030195~negative regulation of blood coagulation	4	0.426894	0.0232475	EDN1, TSPAN8, PROS1, TFPI	883	14	19453	6.29445	1	0.447653	0.440601
GOTERM_BP_DIRECT	GO:0071498~cellular response to fluid shear stress	4	0.426894	0.0232475	TFPI2, PKD2, PTGS2, KLF2	883	14	19453	6.29445	1	0.447653	0.440601
GOTERM_BP_DIRECT	GO:0034383~low-density lipoprotein particle clearance	4	0.426894	0.0232475	DGAT2, ADIPOQ, CD36, APOB	883	14	19453	6.29445	1	0.447653	0.440601
GOTERM_BP_DIRECT	GO:0010745~negative regulation of macrophage derived foam cell differentiation	4	0.426894	0.0232475	ABCA5, ADIPOQ, PPARG, PPARA	883	14	19453	6.29445	1	0.447653	0.440601
GOTERM_BP_DIRECT	GO:0035810~positive regulation of urine volume	4	0.426894	0.0232475	EDN1, EDNRB, ADORA2A, NPR1	883	14	19453	6.29445	1	0.447653	0.440601
GOTERM_BP_DIRECT	GO:0045842~positive regulation of mitotic metaphase/anaphase transition	4	0.426894	0.0232475	CDC20, ESPL1, UBE2C, DLGAP5	883	14	19453	6.29445	1	0.447653	0.440601
GOTERM_BP_DIRECT	GO:0007507~heart development	18	1.92102	0.0238182	OXTR, OSR1, NTRK3, HSPB7, PKD2, PCSK5, BICC1, KAT2B, RBP4, PDLIM3, WT1, MB, WIF1, SMYD1, PPARG, TEK, PPARA, RXRG	883	221	19453	1.79435	1	0.456479	0.449288
GOTERM_BP_DIRECT	GO:0010976~positive regulation of neuron projection development	12	1.28068	0.0240758	RET, KAT2B, NTRK2, RGS2, RELN, NTRK3, CNTN1, DMD, PTN, CX3CL1, RGMA, DDR2	883	123	19453	2.14932	1	0.459249	0.452015
GOTERM_BP_DIRECT	GO:0046326~positive regulation of glucose import	6	0.640342	0.0248063	ADIPOQ, GPC3, IRS2, SORBS1, IGF1, KLF15	883	37	19453	3.57253	1	0.460887	0.453627
GOTERM_BP_DIRECT	GO:0002052~positive regulation of neuroblast proliferation	6	0.640342	0.0248063	ASPM, ID4, WDR62, FGF2, SOX10, CX3CL1	883	37	19453	3.57253	1	0.460887	0.453627
GOTERM_BP_DIRECT	GO:0009408~response to heat	7	0.747065	0.0248418	HSPB6, DNAJB4, HSPB2, TACR1, IGF1, CRYAB, SCN2B	883	50	19453	3.08428	1	0.460887	0.453627
GOTERM_BP_DIRECT	GO:0042573~retinoic acid metabolic process	5	0.533618	0.0248423	ALDH1A3, ADH1C, ADH1B, ALDH1A2, ADH1A	883	25	19453	4.40612	1	0.460887	0.453627
GOTERM_BP_DIRECT	GO:0042908~xenobiotic transport	5	0.533618	0.0248423	SLC22A3, SLC7A5, ABCB5, SLC29A4, ABCA8	883	25	19453	4.40612	1	0.460887	0.453627
GOTERM_BP_DIRECT	GO:0030301~cholesterol transport	5	0.533618	0.0248423	ABCA5, CAV1, CD36, ABCA8, APOB	883	25	19453	4.40612	1	0.460887	0.453627
GOTERM_BP_DIRECT	GO:0031536~positive regulation of exit from mitosis	3	0.320171	0.0272707	UBE2C, CDCA5, BIRC5	883	6	19453	11.0153	1	0.490647	0.482918
GOTERM_BP_DIRECT	GO:1903490~positive regulation of mitotic cytokinesis	3	0.320171	0.0272707	CDCA8, BIRC5, AURKB	883	6	19453	11.0153	1	0.490647	0.482918
GOTERM_BP_DIRECT	GO:0051620~norepinephrine uptake	3	0.320171	0.0272707	SLC22A3, SLC29A4, SLC6A2	883	6	19453	11.0153	1	0.490647	0.482918
GOTERM_BP_DIRECT	GO:0031581~hemidesmosome assembly	3	0.320171	0.0272707	COL17A1, ITGB4, LAMA3	883	6	19453	11.0153	1	0.490647	0.482918
GOTERM_BP_DIRECT	GO:0071455~cellular response to hyperoxia	3	0.320171	0.0272707	CAV1, PPARG, FOXO1	883	6	19453	11.0153	1	0.490647	0.482918
GOTERM_BP_DIRECT	GO:0021695~cerebellar cortex development	3	0.320171	0.0272707	DIXDC1, KIF14, EZH2	883	6	19453	11.0153	1	0.490647	0.482918
GOTERM_BP_DIRECT	GO:0006006~glucose metabolic process	8	0.853789	0.0273566	LEP, ADIPOQ, IGF2, PDK4, IRS2, PGM5, APOD, PCK1	883	65	19453	2.71146	1	0.490647	0.482918
GOTERM_BP_DIRECT	GO:0086091~regulation of heart rate by cardiac conduction	6	0.640342	0.0275332	KCNE1, CAV1, ANK2, SCN3B, SCN4B, SCN2B	883	38	19453	3.47851	1	0.490647	0.482918
GOTERM_BP_DIRECT	GO:0048678~response to axon injury	6	0.640342	0.0275332	P2RY12, KCNB1, NTRK3, CDK1, APOD, FGF2	883	38	19453	3.47851	1	0.490647	0.482918
GOTERM_BP_DIRECT	GO:0006112~energy reserve metabolic process	4	0.426894	0.0281004	KL, PID1, LEP, LEPR	883	15	19453	5.87482	1	0.491079	0.483344
GOTERM_BP_DIRECT	GO:0032230~positive regulation of synaptic transmission, GABAergic	4	0.426894	0.0281004	OXTR, ADORA2A, TACR1, ADRA1A	883	15	19453	5.87482	1	0.491079	0.483344
GOTERM_BP_DIRECT	GO:0045725~positive regulation of glycogen biosynthetic process	4	0.426894	0.0281004	IGF2, IRS2, SORBS1, IGF1	883	15	19453	5.87482	1	0.491079	0.483344
GOTERM_BP_DIRECT	GO:0002244~hematopoietic progenitor cell differentiation	9	0.960512	0.0283249	TOP2A, PDGFRA, ANLN, SFRP1, PTPRZ1, PTPRQ, KIT, DACT2, ESCO2	883	80	19453	2.47844	1	0.491079	0.483344
GOTERM_BP_DIRECT	GO:0051896~regulation of protein kinase B signaling	5	0.533618	0.0283355	PPP1R16B, NTRK2, NTRK3, EGFR, RAPGEF3	883	26	19453	4.23665	1	0.491079	0.483344
GOTERM_BP_DIRECT	GO:0009954~proximal/distal pattern formation	5	0.533618	0.0283355	HOXA9, ALDH1A2, HOXC11, TP63, HOXC10	883	26	19453	4.23665	1	0.491079	0.483344
GOTERM_BP_DIRECT	GO:0042127~regulation of cell proliferation	15	1.60085	0.0284035	CXCL9, PID1, PLA2G4A, FOXM1, PKD2, EGFR, CXCL10, SQLE, KIT, AGTR1, EMILIN2, SPRY2, SCGB3A1, SGK1, EZH2	883	175	19453	1.88834	1	0.491079	0.483344
GOTERM_BP_DIRECT	GO:0030154~cell differentiation	45	4.80256	0.0292796	FOXA1, ADCYAP1R1, THRB, FHL1, ABCB5, FGF1, NDRG2, FGF2, CHRDL1, EGFR, TYMP, CDC20, FGF7, ACVR1C, ATOH8, FLNC, ECT2, ZNF423, SOX7, RXRG, SPDEF, NTRK2, SEMA6A, ANGPT1, CAV2, EYA2, OSR1, CAV1, SEMA6D, RARRES2, NTRK3, NRG1, SOX12, DLK1, IGSF10, SFRP1, CENPF, ELF5, SMOC1, ID4, PPARG, ERG, PPARA, FGF10, ASF1B	883	723	19453	1.3712	1	0.50408	0.49614
GOTERM_BP_DIRECT	GO:0007095~mitotic G2 DNA damage checkpoint	6	0.640342	0.0304433	PLK1, CDK1, FOXN3, CLSPN, DTL, CDC14B	883	39	19453	3.38932	1	0.51971	0.511524
GOTERM_BP_DIRECT	GO:0060173~limb development	6	0.640342	0.0304433	COMP, KAT2B, SMOC1, KREMEN2, MEOX2, FGF10	883	39	19453	3.38932	1	0.51971	0.511524
GOTERM_BP_DIRECT	GO:0007346~regulation of mitotic cell cycle	8	0.853789	0.0316497	CDKN1C, CDC20, PTCH1, PLK1, CKS2, BIRC5, DLGAP5, TTC28	883	67	19453	2.63052	1	0.535802	0.527363
GOTERM_BP_DIRECT	GO:0032731~positive regulation of interleukin-1 beta production	8	0.853789	0.0316497	PYCARD, IL6, ORM1, PYDC1, LPL, CD36, TLR4, ORM2	883	67	19453	2.63052	1	0.535802	0.527363
GOTERM_BP_DIRECT	GO:0001558~regulation of cell growth	9	0.960512	0.0322207	SOCS2, FAM107A, KIF14, AGTR1, LTBP4, FOXM1, SGK1, FBLN5, PAPPA2	883	82	19453	2.41799	1	0.53862	0.530136
GOTERM_BP_DIRECT	GO:0035725~sodium ion transmembrane transport	11	1.17396	0.0325713	OSR1, SLC17A7, SCN4A, ATP1A2, SCN2A, SCN3B, PKD2, SLC6A2, SCN3A, SCN4B, SCN2B	883	113	19453	2.14457	1	0.53862	0.530136
GOTERM_BP_DIRECT	GO:0042445~hormone metabolic process	4	0.426894	0.0334466	FOXA1, GHR, LEP, KLK6	883	16	19453	5.50764	1	0.53862	0.530136
GOTERM_BP_DIRECT	GO:0051382~kinetochore assembly	4	0.426894	0.0334466	CENPE, CENPF, CENPA, DLGAP5	883	16	19453	5.50764	1	0.53862	0.530136
GOTERM_BP_DIRECT	GO:0010765~positive regulation of sodium ion transport	4	0.426894	0.0334466	CNTN1, PRSS8, SCN3B, SCN4B	883	16	19453	5.50764	1	0.53862	0.530136
GOTERM_BP_DIRECT	GO:0086002~cardiac muscle cell action potential involved in contraction	4	0.426894	0.0334466	KCNE1, SCN3B, SCN4B, SCN2B	883	16	19453	5.50764	1	0.53862	0.530136
GOTERM_BP_DIRECT	GO:0060347~heart trabecula formation	4	0.426894	0.0334466	TGFBR3, RBP4, ADAMTS1, TEK	883	16	19453	5.50764	1	0.53862	0.530136
GOTERM_BP_DIRECT	GO:0086010~membrane depolarization during action potential	4	0.426894	0.0334466	SCN4A, SCN2A, SCN3B, SCN3A	883	16	19453	5.50764	1	0.53862	0.530136
GOTERM_BP_DIRECT	GO:0030214~hyaluronan catabolic process	4	0.426894	0.0334466	STAB2, HMMR, FGF2, LYVE1	883	16	19453	5.50764	1	0.53862	0.530136
GOTERM_BP_DIRECT	GO:0015671~oxygen transport	4	0.426894	0.0334466	MB, HBB, HBA2, HBA1	883	16	19453	5.50764	1	0.53862	0.530136
GOTERM_BP_DIRECT	GO:0015909~long-chain fatty acid transport	4	0.426894	0.0334466	FABP4, SLC27A6, PPARG, CD36	883	16	19453	5.50764	1	0.53862	0.530136
GOTERM_BP_DIRECT	GO:0010719~negative regulation of epithelial to mesenchymal transition	6	0.640342	0.0335395	FOXA1, SFRP1, HPN, SPRY2, SPRY1, IL17RD	883	40	19453	3.30459	1	0.53862	0.530136
GOTERM_BP_DIRECT	GO:0031100~animal organ regeneration	6	0.640342	0.0335395	TGFBR3, CCNA2, PFKFB1, ANXA3, CDK1, PPARG	883	40	19453	3.30459	1	0.53862	0.530136
GOTERM_BP_DIRECT	GO:0010595~positive regulation of endothelial cell migration	8	0.853789	0.0339562	EDN1, ANGPT1, ANXA3, ATOH8, TEK, FGF1, FGF2, GPLD1	883	68	19453	2.59183	1	0.543166	0.53461
GOTERM_BP_DIRECT	GO:0050729~positive regulation of inflammatory response	11	1.17396	0.0343148	PYCARD, IL33, CEBPA, FABP4, TSLP, PDE2A, PLA2G2A, AGTR1, LPL, TLR4, CX3CL1	883	114	19453	2.12576	1	0.546749	0.538137
GOTERM_BP_DIRECT	GO:0048843~negative regulation of axon extension involved in axon guidance	5	0.533618	0.0361558	SEMA5A, SEMA6A, SEMA3D, SEMA6D, SEMA3G	883	28	19453	3.93403	1	0.557464	0.548683
GOTERM_BP_DIRECT	GO:0006270~DNA replication initiation	5	0.533618	0.0361558	CDC45, CCNE2, MCM10, CDC6, MCM2	883	28	19453	3.93403	1	0.557464	0.548683
GOTERM_BP_DIRECT	GO:0035116~embryonic hindlimb morphogenesis	5	0.533618	0.0361558	OSR1, ZBTB16, GPC3, PITX1, TP63	883	28	19453	3.93403	1	0.557464	0.548683
GOTERM_BP_DIRECT	GO:0071222~cellular response to lipopolysaccharide	16	1.70758	0.0362943	CXCL9, CXCL13, CXCL2, MMP9, PYCARD, CXCL10, SLC7A5, IL6, EDNRB, PLSCR4, MRC1, SIRPA, CD36, HMGCS2, TLR4, CAMP	883	198	19453	1.78025	1	0.557464	0.548683
GOTERM_BP_DIRECT	GO:0070373~negative regulation of ERK1 and ERK2 cascade	9	0.960512	0.0364669	SEMA6A, ADIPOQ, SIRPA, SPRY2, SPRY1, DMD, NDRG2, TLR4, ATF3	883	84	19453	2.36042	1	0.557464	0.548683
GOTERM_BP_DIRECT	GO:0030574~collagen catabolic process	6	0.640342	0.0368242	MMP11, MMP13, MMP1, MMP28, MMP9, KLK6	883	41	19453	3.22399	1	0.557464	0.548683
GOTERM_BP_DIRECT	GO:0032467~positive regulation of cytokinesis	6	0.640342	0.0368242	KIF14, KIF23, CDC6, ECT2, AURKB, CDC14B	883	41	19453	3.22399	1	0.557464	0.548683
GOTERM_BP_DIRECT	GO:0007417~central nervous system development	13	1.38741	0.0370217	EMX1, NGFR, ZBTB16, S100B, DCLK1, KLK6, SNTG2, RELN, ADORA2A, PTPRZ1, B3GNT5, NDN, TIMP4	883	148	19453	1.93512	1	0.557464	0.548683
GOTERM_BP_DIRECT	GO:0090521~glomerular visceral epithelial cell migration	3	0.320171	0.0370453	KANK1, ANLN, DAAM2	883	7	19453	9.44168	1	0.557464	0.548683
GOTERM_BP_DIRECT	GO:0051383~kinetochore organization	3	0.320171	0.0370453	CDT1, NUF2, NDC80	883	7	19453	9.44168	1	0.557464	0.548683
GOTERM_BP_DIRECT	GO:0015874~norepinephrine transport	3	0.320171	0.0370453	SLC22A3, SLC29A4, SLC6A2	883	7	19453	9.44168	1	0.557464	0.548683
GOTERM_BP_DIRECT	GO:0007171~activation of transmembrane receptor protein tyrosine kinase activity	3	0.320171	0.0370453	ANGPT1, NRG1, ADRB2	883	7	19453	9.44168	1	0.557464	0.548683
GOTERM_BP_DIRECT	GO:0060449~bud elongation involved in lung branching	3	0.320171	0.0370453	SPRY2, SPRY1, FGF10	883	7	19453	9.44168	1	0.557464	0.548683
GOTERM_BP_DIRECT	GO:0031000~response to caffeine	3	0.320171	0.0370453	RYR1, ADORA2A, PPARG	883	7	19453	9.44168	1	0.557464	0.548683
GOTERM_BP_DIRECT	GO:0060019~radial glial cell differentiation	3	0.320171	0.0370453	EMX1, METRN, FGF10	883	7	19453	9.44168	1	0.557464	0.548683
GOTERM_BP_DIRECT	GO:0030282~bone mineralization	7	0.747065	0.0375484	COMP, CLEC3B, MMP13, IBSP, GPC3, PTN, PTGS2	883	55	19453	2.80389	1	0.562949	0.554081
GOTERM_BP_DIRECT	GO:0050728~negative regulation of inflammatory response	13	1.38741	0.0386781	PTGIS, ADIPOQ, KLF4, NT5E, LRFN5, ADORA2A, PBK, SAA1, SAA2, SIRPA, PPARG, TEK, PPARA	883	149	19453	1.92213	1	0.577755	0.568654
GOTERM_BP_DIRECT	GO:0006940~regulation of smooth muscle contraction	4	0.426894	0.0392802	CNN1, CAV1, ATP1A2, ADRB2	883	17	19453	5.18367	1	0.582465	0.57329
GOTERM_BP_DIRECT	GO:0060216~definitive hemopoiesis	4	0.426894	0.0392802	TGFBR3, MFAP5, HOXA9, TEK	883	17	19453	5.18367	1	0.582465	0.57329
GOTERM_BP_DIRECT	GO:0060048~cardiac muscle contraction	6	0.640342	0.0402997	CASQ2, DMD, ATP1A2, SCN3B, SCN4B, SCN2B	883	42	19453	3.14723	1	0.587492	0.578238
GOTERM_BP_DIRECT	GO:1900016~negative regulation of cytokine production involved in inflammatory response	6	0.640342	0.0402997	PYCARD, ABCD2, SIRPA, APOD, PPARA, EZH2	883	42	19453	3.14723	1	0.587492	0.578238
GOTERM_BP_DIRECT	GO:0006953~acute-phase response	6	0.640342	0.0402997	IL6, ORM1, F8, SAA1, SAA2, ORM2	883	42	19453	3.14723	1	0.587492	0.578238
GOTERM_BP_DIRECT	GO:0032465~regulation of cytokinesis	6	0.640342	0.0402997	PRC1, PLK1, KIF20A, KLHL13, AURKB, AURKA	883	42	19453	3.14723	1	0.587492	0.578238
GOTERM_BP_DIRECT	GO:0048714~positive regulation of oligodendrocyte differentiation	5	0.533618	0.0404868	IL33, PTPRZ1, PPARG, PTN, ASPA	883	29	19453	3.79838	1	0.587492	0.578238
GOTERM_BP_DIRECT	GO:0007422~peripheral nervous system development	5	0.533618	0.0404868	EGR2, EDNRB, EGR3, RXRG, SOX10	883	29	19453	3.79838	1	0.587492	0.578238
GOTERM_BP_DIRECT	GO:0008203~cholesterol metabolic process	9	0.960512	0.0410744	LIPE, SQLE, CEBPA, ABCA5, LEP, LEPR, VLDLR, APOB, CES1	883	86	19453	2.30553	1	0.593898	0.584542
GOTERM_BP_DIRECT	GO:0006805~xenobiotic metabolic process	11	1.17396	0.041939	ALDH3A1, CYP2A6, ABCB1, AADAC, CYP2U1, AKR1C1, SLCO1A2, GSTA1, AOX1, FMO2, GLYAT	883	118	19453	2.0537	1	0.604248	0.59473
GOTERM_BP_DIRECT	GO:0009409~response to cold	6	0.640342	0.0439674	CXCL10, TRPA1, LPL, PPARG, FOS, ADRB2	883	43	19453	3.07403	1	0.627442	0.617558
GOTERM_BP_DIRECT	GO:0007219~Notch signaling pathway	11	1.17396	0.044012	FOXA1, TMEM100, CFD, CEBPA, MAML2, CNTN1, DTX1, FAT4, ZNF423, TP63, TIMP4	883	119	19453	2.03644	1	0.627442	0.617558
GOTERM_BP_DIRECT	GO:0001822~kidney development	11	1.17396	0.044012	CDKN1C, CENPF, MME, WT1, ADAMTS1, ALDH1A2, RGN, AGTR1, HMGCS2, PCSK5, BICC1	883	119	19453	2.03644	1	0.627442	0.617558
GOTERM_BP_DIRECT	GO:0071300~cellular response to retinoic acid	8	0.853789	0.0442881	RET, FZD4, OSR1, LEP, NTRK3, ALDH1A2, PPARG, PCK1	883	72	19453	2.44784	1	0.62917	0.619259
GOTERM_BP_DIRECT	GO:0045892~negative regulation of transcription, DNA-templated	37	3.94877	0.0445623	CDKN1C, CEBPA, FOXM1, NR3C1, FOXO1, TCEAL7, JPH2, RASD1, CREB3L1, ATOH8, E2F1, SMYD1, HOXA7, ZNF423, SOX7, PITX1, TP63, SAMD11, ZBTB16, ADIPOQ, NRG1, FOXN3, KLF4, PER1, MLXIPL, SFRP1, CENPF, FABP4, WT1, PAX9, ID4, DEPDC1, BIRC5, PPARG, TRIB3, CRYAB, EZH2	883	591	19453	1.37924	1	0.630078	0.620153
GOTERM_BP_DIRECT	GO:0007166~cell surface receptor signaling pathway	23	2.45464	0.0451858	EDN1, ADCYAP1R1, OXTR, SEMA6A, EDN3, TRPA1, IL1R1, NPR1, LAMA1, DTX1, LIFR, ADRB2, CXCL13, EGFR, GEM, CXCL10, MARCO, EDNRB, LEPR, MS4A15, CD36, MET, PAPPA2	883	329	19453	1.54013	1	0.630078	0.620153
GOTERM_BP_DIRECT	GO:0022011~myelination in peripheral nervous system	4	0.426894	0.0455926	NTRK2, MYOC, LGI4, NRG1	883	18	19453	4.89568	1	0.630078	0.620153
GOTERM_BP_DIRECT	GO:0045019~negative regulation of nitric oxide biosynthetic process	4	0.426894	0.0455926	PTGIS, CAV1, RGN, SIRPA	883	18	19453	4.89568	1	0.630078	0.620153
GOTERM_BP_DIRECT	GO:0045926~negative regulation of growth	4	0.426894	0.0455926	MT1A, MT1M, GPC3, MT1X	883	18	19453	4.89568	1	0.630078	0.620153
GOTERM_BP_DIRECT	GO:0051895~negative regulation of focal adhesion assembly	4	0.426894	0.0455926	DLC1, FAM107A, APOD, PHLDB2	883	18	19453	4.89568	1	0.630078	0.620153
GOTERM_BP_DIRECT	GO:0031643~positive regulation of myelination	4	0.426894	0.0455926	EGR2, TPPP, SOX10, WASF3	883	18	19453	4.89568	1	0.630078	0.620153
GOTERM_BP_DIRECT	GO:0061045~negative regulation of wound healing	4	0.426894	0.0455926	CLDN3, MMRN1, CLDN19, FGF2	883	18	19453	4.89568	1	0.630078	0.620153
GOTERM_BP_DIRECT	GO:0001658~branching involved in ureteric bud morphogenesis	6	0.640342	0.0478286	WT1, PTCH1, GPC3, FAT4, PKD2, FGF2	883	44	19453	3.00417	1	0.632311	0.622351
GOTERM_BP_DIRECT	GO:0001654~eye development	6	0.640342	0.0478286	RBP4, MAB21L1, SMOC1, ABCB5, CPAMD8, CHRDL1	883	44	19453	3.00417	1	0.632311	0.622351
GOTERM_BP_DIRECT	GO:0030501~positive regulation of bone mineralization	6	0.640342	0.0478286	KL, OSR1, ISG15, PTN, ADRB2, GPM6B	883	44	19453	3.00417	1	0.632311	0.622351
GOTERM_BP_DIRECT	GO:0035249~synaptic transmission, glutamatergic	6	0.640342	0.0478286	GRIA1, ADORA2A, SLC17A7, CNIH2, NR3C1, GRIA4	883	44	19453	3.00417	1	0.632311	0.622351
GOTERM_BP_DIRECT	GO:0010886~positive regulation of cholesterol storage	3	0.320171	0.047933	LPL, CD36, APOB	883	8	19453	8.26147	1	0.632311	0.622351
GOTERM_BP_DIRECT	GO:0002043~blood vessel endothelial cell proliferation involved in sprouting angiogenesis	3	0.320171	0.047933	SEMA5A, BMPER, ZG16B	883	8	19453	8.26147	1	0.632311	0.622351
GOTERM_BP_DIRECT	GO:0046887~positive regulation of hormone secretion	3	0.320171	0.047933	EDN1, EDN3, TACR1	883	8	19453	8.26147	1	0.632311	0.622351
GOTERM_BP_DIRECT	GO:0010756~positive regulation of plasminogen activation	3	0.320171	0.047933	CLEC3B, F12, HPN	883	8	19453	8.26147	1	0.632311	0.622351
GOTERM_BP_DIRECT	GO:1901687~glutathione derivative biosynthetic process	3	0.320171	0.047933	GSTM1, GSTA1, GSTM5	883	8	19453	8.26147	1	0.632311	0.622351
GOTERM_BP_DIRECT	GO:2000272~negative regulation of receptor activity	3	0.320171	0.047933	CNRIP1, PPARG, PPARA	883	8	19453	8.26147	1	0.632311	0.622351
GOTERM_BP_DIRECT	GO:0071314~cellular response to cocaine	3	0.320171	0.047933	CCNA2, CRHBP, SLC1A3	883	8	19453	8.26147	1	0.632311	0.622351
GOTERM_BP_DIRECT	GO:0045143~homologous chromosome segregation	3	0.320171	0.047933	PTTG1, ESPL1, PLK1	883	8	19453	8.26147	1	0.632311	0.622351
GOTERM_BP_DIRECT	GO:0072075~metanephric mesenchyme development	3	0.320171	0.047933	WT1, OSR1, PKD2	883	8	19453	8.26147	1	0.632311	0.622351
GOTERM_BP_DIRECT	GO:0032873~negative regulation of stress-activated MAPK cascade	3	0.320171	0.047933	PBK, FOXM1, FOXO1	883	8	19453	8.26147	1	0.632311	0.622351
GOTERM_BP_DIRECT	GO:0048856~anatomical structure development	7	0.747065	0.0502482	SFRP1, ZEB2, EYA2, WIF1, PAX9, RXRG, HOXC11	883	59	19453	2.6138	1	0.660707	0.650299
GOTERM_BP_DIRECT	GO:0043547~positive regulation of GTPase activity	15	1.60085	0.0509831	CCL14, CCL21, CAV2, CX3CL1, RGMA, PREX2, DOCK11, SFRP1, S1PR1, RGN, ECT2, RGL1, RAPGEF3, RGS6, EZH2	883	190	19453	1.73926	1	0.668207	0.657682
GOTERM_BP_DIRECT	GO:0032722~positive regulation of chemokine production	6	0.640342	0.051884	PYCARD, IL33, IL6, TSLP, LPL, TLR4	883	45	19453	2.93741	1	0.677829	0.667152
GOTERM_BP_DIRECT	GO:0042574~retinal metabolic process	4	0.426894	0.0523729	ALDH1A3, ALDH1A2, AKR1C1, AKR1C3	883	19	19453	4.63802	1	0.679844	0.669135
GOTERM_BP_DIRECT	GO:0010838~positive regulation of keratinocyte proliferation	4	0.426894	0.0523729	FGF7, LRG1, TP63, FGF10	883	19	19453	4.63802	1	0.679844	0.669135
GOTERM_BP_DIRECT	GO:0045907~positive regulation of vasoconstriction	5	0.533618	0.0551646	OXTR, CAV1, TACR1, PTGS2, ADRA1A	883	32	19453	3.44228	1	0.709313	0.69814
GOTERM_BP_DIRECT	GO:0050772~positive regulation of axonogenesis	5	0.533618	0.0551646	NTRK2, METRN, DIXDC1, SLIT2, PLXNA4	883	32	19453	3.44228	1	0.709313	0.69814
GOTERM_BP_DIRECT	GO:0010629~negative regulation of gene expression	22	2.34792	0.0551669	EDN1, IGF1, KLF4, NTS, ACACB, FGF2, IQGAP3, AURKA, SLC7A5, CLDN5, SFRP1, CLDN3, CREB3L1, ATOH8, CDK1, CLDN19, SLIT3, PPARG, CD36, CCDC3, CRYAB, RBMS3	883	319	19453	1.51935	1	0.709313	0.69814
GOTERM_BP_DIRECT	GO:0043407~negative regulation of MAP kinase activity	6	0.640342	0.056134	RGS2, CAV1, ADIPOQ, SPRY2, SPRY1, PPARG	883	46	19453	2.87355	1	0.716839	0.705548
GOTERM_BP_DIRECT	GO:0032868~response to insulin	8	0.853789	0.0564512	PFKFB1, EGR2, ACVR1C, LEP, FOS, PCK1, PPARA, KLF15	883	76	19453	2.31901	1	0.716839	0.705548
GOTERM_BP_DIRECT	GO:0032760~positive regulation of tumor necrosis factor production	10	1.06724	0.0566577	PYCARD, AKAP12, IL33, IL6, ORM1, LEP, LPL, CD36, TLR4, ORM2	883	108	19453	2.03987	1	0.716839	0.705548
GOTERM_BP_DIRECT	GO:0045599~negative regulation of fat cell differentiation	7	0.747065	0.0574739	MMP11, IL6, ADIPOQ, ID4, E2F1, TRIB3, FOXO1	883	61	19453	2.5281	1	0.716839	0.705548
GOTERM_BP_DIRECT	GO:0045785~positive regulation of cell adhesion	7	0.747065	0.0574739	LAMA2, IBSP, ANGPT1, LAMA1, SAA1, SAA2, NRG1	883	61	19453	2.5281	1	0.716839	0.705548
GOTERM_BP_DIRECT	GO:0007160~cell-matrix adhesion	10	1.06724	0.0593973	COL17A1, ECM2, TNXB, ITGB4, EPDR1, ITGA7, SORBS1, FREM1, LYVE1, FBLN5	883	109	19453	2.02115	1	0.716839	0.705548
GOTERM_BP_DIRECT	GO:0010996~response to auditory stimulus	4	0.426894	0.0596082	CXCL10, ATP1A2, PTN, TACR1	883	20	19453	4.40612	1	0.716839	0.705548
GOTERM_BP_DIRECT	GO:0045737~positive regulation of cyclin-dependent protein serine/threonine kinase activity	4	0.426894	0.0596082	PSRC1, CDC6, PKD2, EGFR	883	20	19453	4.40612	1	0.716839	0.705548
GOTERM_BP_DIRECT	GO:0050921~positive regulation of chemotaxis	4	0.426894	0.0596082	P2RY12, PDGFRA, CCL21, RARRES2	883	20	19453	4.40612	1	0.716839	0.705548
GOTERM_BP_DIRECT	GO:0042310~vasoconstriction	4	0.426894	0.0596082	EDN1, EDNRB, EDN3, CAV1	883	20	19453	4.40612	1	0.716839	0.705548
GOTERM_BP_DIRECT	GO:0050910~detection of mechanical stimulus involved in sensory perception of sound	4	0.426894	0.0596082	PTPRQ, COL11A1, HPN, KIT	883	20	19453	4.40612	1	0.716839	0.705548
GOTERM_BP_DIRECT	GO:0035994~response to muscle stretch	4	0.426894	0.0596082	EDN1, DMD, FOS, DDR2	883	20	19453	4.40612	1	0.716839	0.705548
GOTERM_BP_DIRECT	GO:0001892~embryonic placenta development	4	0.426894	0.0596082	CEBPA, IGF2, PKD2, EGFR	883	20	19453	4.40612	1	0.716839	0.705548
GOTERM_BP_DIRECT	GO:2000649~regulation of sodium ion transmembrane transporter activity	4	0.426894	0.0596082	FXYD1, SCN3B, SCN4B, SCN2B	883	20	19453	4.40612	1	0.716839	0.705548
GOTERM_BP_DIRECT	GO:0044320~cellular response to leptin stimulus	3	0.320171	0.059813	CCNA2, PID1, LEP	883	9	19453	7.34353	1	0.716839	0.705548
GOTERM_BP_DIRECT	GO:0046322~negative regulation of fatty acid oxidation	3	0.320171	0.059813	DGAT2, ACADL, FMO2	883	9	19453	7.34353	1	0.716839	0.705548
GOTERM_BP_DIRECT	GO:0044597~daunorubicin metabolic process	3	0.320171	0.059813	AKR1C1, AKR1C3, AKR1C2	883	9	19453	7.34353	1	0.716839	0.705548
GOTERM_BP_DIRECT	GO:0007091~metaphase/anaphase transition of mitotic cell cycle	3	0.320171	0.059813	PLK1, TACC3, BUB1B	883	9	19453	7.34353	1	0.716839	0.705548
GOTERM_BP_DIRECT	GO:0042118~endothelial cell activation	3	0.320171	0.059813	CXCL10, HOXA9, BMPER	883	9	19453	7.34353	1	0.716839	0.705548
GOTERM_BP_DIRECT	GO:0014808~release of sequestered calcium ion into cytosol by sarcoplasmic reticulum	3	0.320171	0.059813	RYR1, RYR3, TRDN	883	9	19453	7.34353	1	0.716839	0.705548
GOTERM_BP_DIRECT	GO:0015844~monoamine transport	3	0.320171	0.059813	SLC22A3, SLC29A4, SLC6A2	883	9	19453	7.34353	1	0.716839	0.705548
GOTERM_BP_DIRECT	GO:0010888~negative regulation of lipid storage	3	0.320171	0.059813	IL6, LEP, PPARG	883	9	19453	7.34353	1	0.716839	0.705548
GOTERM_BP_DIRECT	GO:0010907~positive regulation of glucose metabolic process	3	0.320171	0.059813	RGN, IRS2, GPLD1	883	9	19453	7.34353	1	0.716839	0.705548
GOTERM_BP_DIRECT	GO:0033138~positive regulation of peptidyl-serine phosphorylation	9	0.960512	0.0601722	NTRK2, IL6, ANGPT1, NTRK3, CAV1, SPRY2, PTGS2, EGFR, RAPGEF3	883	93	19453	2.13199	1	0.716839	0.705548
GOTERM_BP_DIRECT	GO:0035115~embryonic forelimb morphogenesis	5	0.533618	0.0606142	HOXA9, OSR1, ALDH1A2, RECK, TP63	883	33	19453	3.33797	1	0.716839	0.705548
GOTERM_BP_DIRECT	GO:0046676~negative regulation of insulin secretion	5	0.533618	0.0606142	SFRP1, ACVR1C, KCNB1, FAM3D, FOXO1	883	33	19453	3.33797	1	0.716839	0.705548
GOTERM_BP_DIRECT	GO:0048662~negative regulation of smooth muscle cell proliferation	5	0.533618	0.0606142	NPR1, OGN, APOD, PPARG, NDRG2	883	33	19453	3.33797	1	0.716839	0.705548
GOTERM_BP_DIRECT	GO:0016055~Wnt signaling pathway	15	1.60085	0.0606923	TLE4, FZD4, KREMEN2, APCDD1, NDRG2, PKD2, SFRP1, DAAM2, WIF1, RSPO3, SOSTDC1, AMOTL1, LGR6, WLS, FGF10	883	195	19453	1.69466	1	0.716839	0.705548
GOTERM_BP_DIRECT	GO:0006821~chloride transport	8	0.853789	0.0632378	GABRP, CLIC5, TTYH1, FXYD1, SLC17A7, GABRE, GABRD, CLCA4	883	78	19453	2.25955	1	0.744739	0.733008
GOTERM_BP_DIRECT	GO:0097009~energy homeostasis	6	0.640342	0.0652165	MLXIPL, LEPR, FMO2, CD36, ACACB, FOXO1	883	48	19453	2.75382	1	0.759372	0.74741
GOTERM_BP_DIRECT	GO:0035914~skeletal muscle cell differentiation	6	0.640342	0.0652165	NR4A1, EGR2, HLF, SMYD1, FOS, ATF3	883	48	19453	2.75382	1	0.759372	0.74741
GOTERM_BP_DIRECT	GO:0071897~DNA biosynthetic process	5	0.533618	0.0663376	POLQ, CENPF, LRIG3, TK1, TYMS	883	34	19453	3.23979	1	0.759372	0.74741
GOTERM_BP_DIRECT	GO:0033574~response to testosterone	5	0.533618	0.0663376	EDN1, HOXA9, CA9, HMGCS2, HOXB13	883	34	19453	3.23979	1	0.759372	0.74741
GOTERM_BP_DIRECT	GO:2000379~positive regulation of reactive oxygen species metabolic process	5	0.533618	0.0663376	PID1, LEP, AKR1C1, AKR1C3, AGTR1	883	34	19453	3.23979	1	0.759372	0.74741
GOTERM_BP_DIRECT	GO:0035924~cellular response to vascular endothelial growth factor stimulus	5	0.533618	0.0663376	NR4A1, SEMA6A, EGR3, GAS1, SPRY2	883	34	19453	3.23979	1	0.759372	0.74741
GOTERM_BP_DIRECT	GO:0010033~response to organic substance	5	0.533618	0.0663376	SQLE, TRPA1, S100P, MMP9, TIMP4	883	34	19453	3.23979	1	0.759372	0.74741
GOTERM_BP_DIRECT	GO:0030511~positive regulation of transforming growth factor beta receptor signaling pathway	5	0.533618	0.0663376	CDKN1C, TGFBR3, ZEB2, TNXB, LRG1	883	34	19453	3.23979	1	0.759372	0.74741
GOTERM_BP_DIRECT	GO:0030509~BMP signaling pathway	9	0.960512	0.066504	TGFBR3, TMEM100, COMP, SFRP1, BMPER, SOSTDC1, PPARG, CHRDL1, RGMA	883	95	19453	2.08711	1	0.759372	0.74741
GOTERM_BP_DIRECT	GO:0009267~cellular response to starvation	8	0.853789	0.066809	SFRP1, MAP1LC3C, CAV1, ALB, AKR1C3, PDK4, PPARA, FOXO1	883	79	19453	2.23094	1	0.759372	0.74741
GOTERM_BP_DIRECT	GO:0031589~cell-substrate adhesion	4	0.426894	0.0672837	ANGPT1, TTYH1, FAT2, SORBS1	883	21	19453	4.1963	1	0.759372	0.74741
GOTERM_BP_DIRECT	GO:0010460~positive regulation of heart rate	4	0.426894	0.0672837	EDN1, EDN3, ADM2, SCN3B	883	21	19453	4.1963	1	0.759372	0.74741
GOTERM_BP_DIRECT	GO:0043032~positive regulation of macrophage activation	4	0.426894	0.0672837	IL33, CEBPA, PLA2G4A, TLR4	883	21	19453	4.1963	1	0.759372	0.74741
GOTERM_BP_DIRECT	GO:0034755~iron ion transmembrane transport	4	0.426894	0.0672837	TF, STEAP4, SCARA5, TTYH1	883	21	19453	4.1963	1	0.759372	0.74741
GOTERM_BP_DIRECT	GO:0045104~intermediate filament cytoskeleton organization	4	0.426894	0.0672837	FAM83H, SYNM, PPL, EVPL	883	21	19453	4.1963	1	0.759372	0.74741
GOTERM_BP_DIRECT	GO:0071230~cellular response to amino acid stimulus	7	0.747065	0.0694205	GRIA1, NTRK2, PDGFRA, PDGFD, COL4A6, HMGCS2, EGFR	883	64	19453	2.40959	1	0.781317	0.76901
GOTERM_BP_DIRECT	GO:0051781~positive regulation of cell division	6	0.640342	0.0700477	FGF7, PDGFD, IGF2, PTN, FGF1, FGF2	883	49	19453	2.69762	1	0.786198	0.773814
GOTERM_BP_DIRECT	GO:0048247~lymphocyte chemotaxis	5	0.533618	0.0723312	CCL14, CCL21, SAA1, SAA2, CX3CL1	883	35	19453	3.14723	1	0.788407	0.775989
GOTERM_BP_DIRECT	GO:0045124~regulation of bone resorption	3	0.320171	0.0725731	IL20RA, S1PR1, PDK4	883	10	19453	6.60917	1	0.788407	0.775989
GOTERM_BP_DIRECT	GO:0001973~adenosine receptor signaling pathway	3	0.320171	0.0725731	P2RY12, ADORA2A, ADCY5	883	10	19453	6.60917	1	0.788407	0.775989
GOTERM_BP_DIRECT	GO:0072112~glomerular visceral epithelial cell differentiation	3	0.320171	0.0725731	EDNRB, WT1, KLF15	883	10	19453	6.60917	1	0.788407	0.775989
GOTERM_BP_DIRECT	GO:0010572~positive regulation of platelet activation	3	0.320171	0.0725731	SELP, PLA2G4A, TLR4	883	10	19453	6.60917	1	0.788407	0.775989
GOTERM_BP_DIRECT	GO:0044598~doxorubicin metabolic process	3	0.320171	0.0725731	AKR1C1, AKR1C3, AKR1C2	883	10	19453	6.60917	1	0.788407	0.775989
GOTERM_BP_DIRECT	GO:0010863~positive regulation of phospholipase C activity	3	0.320171	0.0725731	PDGFRA, KIT, FGF2	883	10	19453	6.60917	1	0.788407	0.775989
GOTERM_BP_DIRECT	GO:0019065~receptor-mediated endocytosis of virus by host cell	3	0.320171	0.0725731	DPP4, CAV2, CAV1	883	10	19453	6.60917	1	0.788407	0.775989
GOTERM_BP_DIRECT	GO:0034080~CENP-A containing nucleosome assembly	3	0.320171	0.0725731	HJURP, OIP5, CENPA	883	10	19453	6.60917	1	0.788407	0.775989
GOTERM_BP_DIRECT	GO:0045617~negative regulation of keratinocyte differentiation	3	0.320171	0.0725731	HOXA7, TP63, EZH2	883	10	19453	6.60917	1	0.788407	0.775989
GOTERM_BP_DIRECT	GO:0034392~negative regulation of smooth muscle cell apoptotic process	3	0.320171	0.0725731	EDN1, IGF1, GRIA4	883	10	19453	6.60917	1	0.788407	0.775989
GOTERM_BP_DIRECT	GO:0007191~adenylate cyclase-activating dopamine receptor signaling pathway	3	0.320171	0.0725731	GNAL, GNG2, ADCY5	883	10	19453	6.60917	1	0.788407	0.775989
GOTERM_BP_DIRECT	GO:0009952~anterior/posterior pattern specification	9	0.960512	0.0732318	HOXA9, WIF1, ZBTB16, HOXC13, HOXA7, PCSK5, HOXC11, HOXA5, HOXC10	883	97	19453	2.04407	1	0.793442	0.780944
GOTERM_BP_DIRECT	GO:0048812~neuron projection morphogenesis	7	0.747065	0.0736982	CNTNAP2, ADORA2A, DMD, SGK1, KLK8, DCLK1, GAS7	883	65	19453	2.37252	1	0.794259	0.781748
GOTERM_BP_DIRECT	GO:0032757~positive regulation of interleukin-8 production	7	0.747065	0.0736982	PYCARD, IL6, LEP, ADIPOQ, F3, TLR4, CAMP	883	65	19453	2.37252	1	0.794259	0.781748
GOTERM_BP_DIRECT	GO:0009636~response to toxic substance	8	0.853789	0.0743086	RAD51, PENK, CDK1, FOS, GLYAT, TYMS, INMT, CES1	883	81	19453	2.17586	1	0.796611	0.784063
GOTERM_BP_DIRECT	GO:0048511~rhythmic process	8	0.853789	0.0743086	TOP2A, KAT2B, PER1, HLF, CDK1, PPARG, DTL, EZH2	883	81	19453	2.17586	1	0.796611	0.784063
GOTERM_BP_DIRECT	GO:0070527~platelet aggregation	6	0.640342	0.0750706	P2RY12, COMP, PDGFRA, STXBP1, HBB, PEAR1	883	50	19453	2.64367	1	0.797396	0.784836
GOTERM_BP_DIRECT	GO:0032526~response to retinoic acid	6	0.640342	0.0750706	GJB2, RBP4, ALDH1A2, PTCH1, KLF4, RXRG	883	50	19453	2.64367	1	0.797396	0.784836
GOTERM_BP_DIRECT	GO:0071711~basement membrane organization	4	0.426894	0.0753835	MMP11, FLRT2, CAV2, CAV1	883	22	19453	4.00556	1	0.797396	0.784836
GOTERM_BP_DIRECT	GO:0045722~positive regulation of gluconeogenesis	4	0.426894	0.0753835	KAT2B, DGAT2, PPARA, FOXO1	883	22	19453	4.00556	1	0.797396	0.784836
GOTERM_BP_DIRECT	GO:0030879~mammary gland development	4	0.426894	0.0753835	HOXA9, CAV1, IRS2, NRG1	883	22	19453	4.00556	1	0.797396	0.784836
GOTERM_BP_DIRECT	GO:0006915~apoptotic process	37	3.94877	0.0755593	CSRNP1, PRUNE2, BUB1B, HIF3A, NR3C1, ADRA1A, FOXO1, AURKA, COMP, PYCARD, ADAMTSL4, S100A14, TNS4, BUB1, TP63, SEMA6A, UNC5B, ZBTB16, RASSF7, CIDEA, NME3, BMX, MMP9, CIDEC, TNFRSF10D, ALDH1A3, NR4A1, TPX2, MELK, ADORA2A, ESPL1, DLC1, CDK1, BIRC5, LALBA, SGK1, MCM2	883	619	19453	1.31685	1	0.797396	0.784836
GOTERM_BP_DIRECT	GO:0042060~wound healing	9	0.960512	0.0767447	PDGFRA, NRG1, IGF1, FGF1, PPARA, PPL, FGF2, EVPL, FGF10	883	98	19453	2.02322	1	0.807808	0.795083
GOTERM_BP_DIRECT	GO:0007189~adenylate cyclase-activating G-protein coupled receptor signaling pathway	11	1.17396	0.0774177	PTGFR, CXCL10, CXCL9, GNAL, GPR12, ADORA2A, ADM2, S1PR1, ADRB2, RAMP1, ADCY5	883	132	19453	1.83588	1	0.812785	0.799983
GOTERM_BP_DIRECT	GO:0050680~negative regulation of epithelial cell proliferation	7	0.747065	0.078123	CDKN1C, TGFBR3, SFRP1, PTCH1, HPN, RGN, GPC3	883	66	19453	2.33658	1	0.818077	0.80519
GOTERM_BP_DIRECT	GO:0030032~lamellipodium assembly	5	0.533618	0.0785902	P2RY12, ABLIM3, KIT, S1PR1, WASF3	883	36	19453	3.0598	1	0.818748	0.805851
GOTERM_BP_DIRECT	GO:0001975~response to amphetamine	5	0.533618	0.0785902	NR4A1, EDN1, OXTR, RGS2, ADORA2A	883	36	19453	3.0598	1	0.818748	0.805851
GOTERM_BP_DIRECT	GO:0030336~negative regulation of cell migration	14	1.49413	0.0810887	NGFR, KANK1, ADIPOQ, PODN, CX3CL1, CLDN5, SFRP1, CLDN3, DLC1, MMRN2, CLDN19, EMILIN2, SLIT2, RECK	883	186	19453	1.65822	1	0.842617	0.829344
GOTERM_BP_DIRECT	GO:0030318~melanocyte differentiation	4	0.426894	0.0838901	EDNRB, EDN3, KIT, SOX10	883	23	19453	3.8314	1	0.849269	0.835891
GOTERM_BP_DIRECT	GO:0048754~branching morphogenesis of an epithelial tube	4	0.426894	0.0838901	SLIT2, MET, RASIP1, FGF10	883	23	19453	3.8314	1	0.849269	0.835891
GOTERM_BP_DIRECT	GO:0010613~positive regulation of cardiac muscle hypertrophy	4	0.426894	0.0838901	EDN1, PDE5A, IGF1, ADRA1A	883	23	19453	3.8314	1	0.849269	0.835891
GOTERM_BP_DIRECT	GO:0032956~regulation of actin cytoskeleton organization	9	0.960512	0.0840687	PDGFRA, DAAM2, DLC1, FAM107A, DIXDC1, CORO2B, IQGAP3, GPM6B, RAPGEF3	883	100	19453	1.98275	1	0.849269	0.835891
GOTERM_BP_DIRECT	GO:2001240~negative regulation of extrinsic apoptotic signaling pathway in absence of ligand	5	0.533618	0.0851094	UNC5B, EYA2, NRG1, CX3CL1, FGF10	883	37	19453	2.97711	1	0.849269	0.835891
GOTERM_BP_DIRECT	GO:0008340~determination of adult lifespan	5	0.533618	0.0851094	KL, LEP, RAD54L, SCN2A, TP63	883	37	19453	2.97711	1	0.849269	0.835891
GOTERM_BP_DIRECT	GO:0032000~positive regulation of fatty acid beta-oxidation	3	0.320171	0.0861092	ABCD2, IRS2, PPARA	883	11	19453	6.00834	1	0.849269	0.835891
GOTERM_BP_DIRECT	GO:0071313~cellular response to caffeine	3	0.320171	0.0861092	RYR1, CASQ2, RYR3	883	11	19453	6.00834	1	0.849269	0.835891
GOTERM_BP_DIRECT	GO:0060315~negative regulation of ryanodine-sensitive calcium-release channel activity	3	0.320171	0.0861092	CASQ2, PKD2, TRDN	883	11	19453	6.00834	1	0.849269	0.835891
GOTERM_BP_DIRECT	GO:0001823~mesonephros development	3	0.320171	0.0861092	OSR1, ZBTB16, FGF10	883	11	19453	6.00834	1	0.849269	0.835891
GOTERM_BP_DIRECT	GO:0015695~organic cation transport	3	0.320171	0.0861092	SLC22A3, SLCO1A2, SLC29A4	883	11	19453	6.00834	1	0.849269	0.835891
GOTERM_BP_DIRECT	GO:0010887~negative regulation of cholesterol storage	3	0.320171	0.0861092	PPARG, PPARA, CES1	883	11	19453	6.00834	1	0.849269	0.835891
GOTERM_BP_DIRECT	GO:0071492~cellular response to UV-A	3	0.320171	0.0861092	MME, MMP1, MMP9	883	11	19453	6.00834	1	0.849269	0.835891
GOTERM_BP_DIRECT	GO:0042448~progesterone metabolic process	3	0.320171	0.0861092	AKR1C1, AKR1C3, AKR1C2	883	11	19453	6.00834	1	0.849269	0.835891
GOTERM_BP_DIRECT	GO:0006081~cellular aldehyde metabolic process	3	0.320171	0.0861092	ALDH3A1, ADH4, ALDH1A1	883	11	19453	6.00834	1	0.849269	0.835891
GOTERM_BP_DIRECT	GO:0051988~regulation of attachment of spindle microtubules to kinetochore	3	0.320171	0.0861092	SPAG5, NEK2, ECT2	883	11	19453	6.00834	1	0.849269	0.835891
GOTERM_BP_DIRECT	GO:0045444~fat cell differentiation	8	0.853789	0.0864488	GDF10, CEBPA, NR4A1, EGR2, STEAP4, ID4, KLF4, FOXO1	883	84	19453	2.09815	1	0.849269	0.835891
GOTERM_BP_DIRECT	GO:0007611~learning or memory	7	0.747065	0.0874107	CRHBP, EGR2, MME, PTPRZ1, SLC2A4, S100B, EGFR	883	68	19453	2.26785	1	0.849269	0.835891
GOTERM_BP_DIRECT	GO:0051649~establishment of localization in cell	9	0.960512	0.0878794	P2RY12, EDN3, CAV1, PLA2G4A, APOB, PKD2, SCN4B, ZWINT, TRDN	883	101	19453	1.96312	1	0.849269	0.835891
GOTERM_BP_DIRECT	GO:0071231~cellular response to folic acid	2	0.213447	0.0886266	FOLR2, FOLR1	883	2	19453	22.0306	1	0.849269	0.835891
GOTERM_BP_DIRECT	GO:0072208~metanephric smooth muscle tissue development	2	0.213447	0.0886266	OSR1, PKD2	883	2	19453	22.0306	1	0.849269	0.835891
GOTERM_BP_DIRECT	GO:0072180~mesonephric duct morphogenesis	2	0.213447	0.0886266	OSR1, GPC3	883	2	19453	22.0306	1	0.849269	0.835891
GOTERM_BP_DIRECT	GO:0070343~white fat cell proliferation	2	0.213447	0.0886266	SLC2A4, FGF10	883	2	19453	22.0306	1	0.849269	0.835891
GOTERM_BP_DIRECT	GO:0071379~cellular response to prostaglandin stimulus	2	0.213447	0.0886266	AKR1C3, APOB	883	2	19453	22.0306	1	0.849269	0.835891
GOTERM_BP_DIRECT	GO:0046449~creatinine metabolic process	2	0.213447	0.0886266	MME, SLC16A12	883	2	19453	22.0306	1	0.849269	0.835891
GOTERM_BP_DIRECT	GO:0008315~meiotic G2/MI transition	2	0.213447	0.0886266	CCNB2, NDC80	883	2	19453	22.0306	1	0.849269	0.835891
GOTERM_BP_DIRECT	GO:0072203~cell proliferation involved in metanephros development	2	0.213447	0.0886266	PTCH1, GPC3	883	2	19453	22.0306	1	0.849269	0.835891
GOTERM_BP_DIRECT	GO:0071624~positive regulation of granulocyte chemotaxis	2	0.213447	0.0886266	S100A14, S100A7	883	2	19453	22.0306	1	0.849269	0.835891
GOTERM_BP_DIRECT	GO:0007497~posterior midgut development	2	0.213447	0.0886266	RET, EDNRB	883	2	19453	22.0306	1	0.849269	0.835891
GOTERM_BP_DIRECT	GO:1904597~negative regulation of connective tissue replacement involved in inflammatory response wound healing	2	0.213447	0.0886266	ABI3BP, PPARG	883	2	19453	22.0306	1	0.849269	0.835891
GOTERM_BP_DIRECT	GO:0051625~epinephrine uptake	2	0.213447	0.0886266	SLC22A3, SLC29A4	883	2	19453	22.0306	1	0.849269	0.835891
GOTERM_BP_DIRECT	GO:0072166~posterior mesonephric tubule development	2	0.213447	0.0886266	WT1, OSR1	883	2	19453	22.0306	1	0.849269	0.835891
GOTERM_BP_DIRECT	GO:0000022~mitotic spindle elongation	2	0.213447	0.0886266	PRC1, KIF23	883	2	19453	22.0306	1	0.849269	0.835891
GOTERM_BP_DIRECT	GO:0001933~negative regulation of protein phosphorylation	8	0.853789	0.0907317	PID1, ANGPT1, NTRK3, PBK, RGN, SIRPA, SLIT2, KLHL31	883	85	19453	2.07347	1	0.858209	0.844691
GOTERM_BP_DIRECT	GO:0070830~bicellular tight junction assembly	6	0.640342	0.0912707	CLDN11, CLDN5, CLDN3, CLDN8, CLDN19, ECT2	883	53	19453	2.49403	1	0.858209	0.844691
GOTERM_BP_DIRECT	GO:0034614~cellular response to reactive oxygen species	6	0.640342	0.0912707	PDGFRA, AKR1C3, FOS, PKD2, MMP9, EGFR	883	53	19453	2.49403	1	0.858209	0.844691
GOTERM_BP_DIRECT	GO:0007010~cytoskeleton organization	12	1.28068	0.0914927	FGD5, SEMA6A, FMNL2, DES, ABLIM3, EPB42, RHOU, DMD, ANK2, TLN2, WASF3, LMNB1	883	154	19453	1.71667	1	0.858209	0.844691
GOTERM_BP_DIRECT	GO:0001890~placenta development	5	0.533618	0.0918831	MME, LEP, PLAC1, PPARG, E2F8	883	38	19453	2.89876	1	0.858209	0.844691
GOTERM_BP_DIRECT	GO:0009888~tissue development	5	0.533618	0.0918831	EGFLAM, LAMA2, WT1, LAMA1, LAMA3	883	38	19453	2.89876	1	0.858209	0.844691
GOTERM_BP_DIRECT	GO:0048675~axon extension	5	0.533618	0.0918831	SEMA5A, EDN1, EDN3, NDN, DCLK1	883	38	19453	2.89876	1	0.858209	0.844691
GOTERM_BP_DIRECT	GO:0014065~phosphatidylinositol 3-kinase signaling	5	0.533618	0.0918831	PREX2, EDN1, PIK3C2G, IGF1, PEAR1	883	38	19453	2.89876	1	0.858209	0.844691
GOTERM_BP_DIRECT	GO:0010942~positive regulation of cell death	5	0.533618	0.0918831	AKR1C3, HBB, HBA2, CD36, HBA1	883	38	19453	2.89876	1	0.858209	0.844691
GOTERM_BP_DIRECT	GO:0007616~long-term memory	5	0.533618	0.0918831	GRIA1, RELN, SLC2A4, TACR1, SGK1	883	38	19453	2.89876	1	0.858209	0.844691
GOTERM_BP_DIRECT	GO:0048709~oligodendrocyte differentiation	5	0.533618	0.0918831	NTRK2, PTPRZ1, NRG1, TPPP, SOX10	883	38	19453	2.89876	1	0.858209	0.844691
GOTERM_BP_DIRECT	GO:0045821~positive regulation of glycolytic process	4	0.426894	0.0927855	KAT2B, MLXIPL, GPD1, IGF1	883	24	19453	3.67176	1	0.858741	0.845214
GOTERM_BP_DIRECT	GO:0051247~positive regulation of protein metabolic process	4	0.426894	0.0927855	UHRF1, AGTR1, KLF4, KLF2	883	24	19453	3.67176	1	0.858741	0.845214
GOTERM_BP_DIRECT	GO:0010881~regulation of cardiac muscle contraction by regulation of the release of sequestered calcium ion	4	0.426894	0.0927855	CASQ2, DMD, ATP1A2, ANK2	883	24	19453	3.67176	1	0.858741	0.845214
GOTERM_BP_DIRECT	GO:0043278~response to morphine	4	0.426894	0.0927855	GHR, PENK, FOSB, TACR1	883	24	19453	3.67176	1	0.858741	0.845214
GOTERM_BP_DIRECT	GO:0007169~transmembrane receptor protein tyrosine kinase signaling pathway	11	1.17396	0.0935742	RET, NTRK2, PDGFRA, NTRK3, KIT, NRG1, TEK, MET, EGFR, ANGPTL1, DDR2	883	137	19453	1.76888	1	0.864073	0.850462
GOTERM_BP_DIRECT	GO:0016485~protein processing	8	0.853789	0.0951317	COMP, CPM, SPON1, MME, F12, PTCH1, PCSK5, F3	883	86	19453	2.04936	1	0.876463	0.862657
GOTERM_BP_DIRECT	GO:0051209~release of sequestered calcium ion into cytosol	6	0.640342	0.09704	RYR1, TRPA1, CCL21, PKD2, FGF2, RYR3	883	54	19453	2.44784	1	0.888157	0.874166
GOTERM_BP_DIRECT	GO:0007519~skeletal muscle tissue development	6	0.640342	0.09704	CFL2, CAV1, ITGA7, DMD, MEOX2, RXRG	883	54	19453	2.44784	1	0.888157	0.874166
GOTERM_BP_DIRECT	GO:0070098~chemokine-mediated signaling pathway	7	0.747065	0.0972753	CCL14, CXCL10, CXCL9, CCL21, CXCL13, CXCL2, CX3CL1	883	70	19453	2.20306	1	0.888157	0.874166
GOTERM_BP_DIRECT	GO:0006909~phagocytosis	7	0.747065	0.0972753	ADORA2A, ANXA3, LEP, LEPR, CD302, MET, TLR4	883	70	19453	2.20306	1	0.888157	0.874166
GOTERM_BP_DIRECT	GO:0010634~positive regulation of epithelial cell migration	5	0.533618	0.0989048	RAB25, ENPP2, IRS2, TACR1, FGF10	883	39	19453	2.82443	1	0.899825	0.885651

## Sheet: ESCA
Category	Term	Count	%	PValue	Genes	List Total	Pop Hits	Pop Total	Fold Enrichment	Bonferroni	Benjamini	FDR
GOTERM_BP_DIRECT	GO:0007052~mitotic spindle organization	17	1.83585	2.7231e-09	STIL, PLK1, CDCA8, TTK, WDR62, KIF11, NDC80, AURKB, AURKA, CENPE, CCNB1, KIF4B, KIF4A, NUF2, BIRC5, RCC1, DLGAP5	864	58	19453	6.59924	1.0089e-05	1.00891e-05	1.00265e-05
GOTERM_BP_DIRECT	GO:0007059~chromosome segregation	21	2.26782	7.51281e-09	TOP2A, CDT1, CDCA2, SPAG5, HJURP, TTK, BRCA1, ESCO2, NDC80, SKA1, CENPE, CENPF, CENPK, NUF2, CENPM, BIRC5, RCC1, OIP5, NEK2, BUB1, DLGAP5	864	97	19453	4.87439	2.78346e-05	1.39175e-05	1.38311e-05
GOTERM_BP_DIRECT	GO:0000278~mitotic cell cycle	26	2.80778	1.83273e-08	TUBAL3, CDCA5, CDCA8, KIF11, PKMYT1, SKA1, AURKB, AURKA, KIF15, TUBA3E, TUBB3, MYB, PBK, NEK2, MYBL2, CDT1, WDHD1, PLK1, CDC6, NDC80, CDC25B, CENPE, TPX2, CENPF, KIF18B, BIRC5	864	154	19453	3.80124	6.79004e-05	1.73309e-05	1.72233e-05
GOTERM_BP_DIRECT	GO:0030154~cell differentiation	67	7.23542	2.1829e-08	DDX3Y, THRB, FOXE1, BNC1, FHL1, CXCL17, NR2E1, CHRDL1, FOXQ1, CDC20, RIMS2, MECOM, ZIC2, SOX15, INSC, MAEL, KRT6A, NKX6-2, FOXD1, TESC, FST, NRG1, CEL, TEX15, TGFBR2, EDAR, NR5A1, SFRP1, RBL1, MAL, PPARG, TFF1, INA, TRIM54, GTSF1, ZNF750, ASF1B, DLX2, DLX3, DLX6, GATA6, GATA4, CPLX2, NDRG2, FSTL4, TYMP, FSTL5, SOHLH2, ATOH8, PRAME, FLNC, ECT2, SPDEF, NTRK2, GADD45B, SRD5A1, EYA2, NTRK3, WNT7B, ZI…	864	723	19453	2.08646	8.08733e-05	1.73309e-05	1.72233e-05
GOTERM_BP_DIRECT	GO:0051301~cell division	44	4.75162	2.33886e-08	ERCC6L, CDCA2, CDCA3, CDCA5, CCNF, KIF14, HEPACAM2, NEDD9, NCAPG, CDCA8, BUB1B, KIF11, NCAPH, SKA1, AURKB, AURKA, CDC20, CCNB2, CCNB1, PTTG1, NUF2, RCC1, OIP5, NEK2, BUB1, CDT1, SPAG5, UBE2C, HMGA2, CDC6, NDC80, CDC25B, CCNA2, ASPM, CCNA1, CENPE, TPX2, CENPF, KIF18B, PRC1, KIFC1, CDK1, BIRC5, KIF2C	864	383	19453	2.58658	8.66509e-05	1.73309e-05	1.72233e-05
GOTERM_BP_DIRECT	GO:0008544~epidermis development	19	2.05184	3.28965e-08	COL17A1, SPRR3, CALML5, BNC1, GRHL3, KRT5, KRT31, PTHLH, EDAR, STS, COL7A1, KRT15, GJB5, KRT14, SPRR2A, SPRR1A, SPRR1B, ZNF750, SPRR2D	864	86	19453	4.97425	0.000121874	2.03136e-05	2.01875e-05
GOTERM_BP_DIRECT	GO:0007586~digestion	11	1.1879	3.74833e-07	CAPN8, PRSS1, CAPN9, UCN2, SST, GKN1, PGA3, PGC, PPARGC1A, PGA5, PGA4	864	30	19453	8.25552	0.00138779	0.000198394	0.000197162
GOTERM_BP_DIRECT	GO:0031424~keratinization	18	1.94384	4.46507e-07	SPRR3, KRT7, KRT5, ABCA12, KRT75, IL1A, CDH3, KRT17, KRT16, SPRR2A, KRT6C, SPRR1A, IVL, SPRR1B, TGM3, KRT6B, KRT6A, SPRR2D	864	91	19453	4.45353	0.00165294	0.000206788	0.000205505
GOTERM_BP_DIRECT	GO:0007094~mitotic spindle assembly checkpoint	11	1.1879	7.42323e-07	CDC20, CENPF, PLK1, NUF2, BIRC5, BUB1B, TTK, TRIP13, BUB1, NDC80, AURKB	864	32	19453	7.73955	0.00274653	0.000288209	0.000286419
GOTERM_BP_DIRECT	GO:0009410~response to xenobiotic stimulus	33	3.56371	7.77891e-07	GATA6, GATA4, CSAG2, CSAG3, SLC6A2, ACACB, LRP8, NEUROD1, CDH3, RAD54L, HMGCS2, EMX1, TRPA1, ABCC8, SRD5A1, ABCC6, HNF1B, GABRG3, TGFBR2, PM20D1, ATP4A, SFRP1, CENPF, RAD51, GAL, LOX, SST, SCNN1B, CDK1, FOSB, PPARG, SHANK2, TP73	864	277	19453	2.6823	0.00287794	0.000288209	0.000286419
GOTERM_BP_DIRECT	GO:0007155~cell adhesion	52	5.61555	1.34759e-06	CTNND2, CLDN1, CDH8, LGALS4, CDH3, CHL1, CYP1B1, NRCAM, PGM5, ITGB6, CD177, MAGI1, FIBCD1, AZGP1, MMRN1, CDHR1, CLDN8, CLDN7, ADAM12, LY6D, ITGA8, CLDN19, CLDN18, PKP1, ITGA7, CLDN16, DSCAML1, DSC3, TNXB, TROAP, NEDD9, DPT, CLCA2, SPP1, NCAM1, PCDH1, AOC3, MUC16, PCDH9, RNASE10, CADM2, SELP, NELL2, ATP4B, MFAP4, CXCL12, FAP, COL7A1, CNTN1, CNTN2, CNTN3, CD24	864	566	19453	2.06852	0.00498038	0.000419627	0.000417022
GOTERM_BP_DIRECT	GO:0045109~intermediate filament organization	15	1.61987	1.35912e-06	KRT13, KRT7, KRT5, KRT31, KRT75, DES, KRT17, KRT16, KRT15, KRT14, NEFL, KRT6C, INA, KRT6B, KRT6A	864	68	19453	4.96655	0.00502287	0.000419627	0.000417022
GOTERM_BP_DIRECT	GO:0007018~microtubule-based movement	17	1.83585	1.65622e-06	DNAH3, DNAH11, DNAH17, KIF14, KIF23, KIF11, KIF15, CENPE, KIF18A, KIF18B, KIF4B, KIFC1, KIF4A, KIF13B, KIF2C, KIF20A, KIF1A	864	89	19453	4.30063	0.0061175	0.000472022	0.000469091
GOTERM_BP_DIRECT	GO:0051256~mitotic spindle midzone assembly	7	0.75594	2.8581e-06	PRC1, KIF4B, KIF4A, CDCA8, BIRC5, KIF23, AURKB	864	11	19453	14.3278	0.0105334	0.000756377	0.000751681
GOTERM_BP_DIRECT	GO:0000070~mitotic sister chromatid segregation	11	1.1879	4.26946e-06	KIF18A, KIF18B, ESPL1, SPAG5, KIFC1, PLK1, CENPK, NUSAP1, CDCA8, NEK2, NDC80	864	38	19453	6.51751	0.0156939	0.00105456	0.00104801
GOTERM_BP_DIRECT	GO:0000281~mitotic cytokinesis	14	1.51188	7.67832e-06	PLK1, CDCA8, KIF23, CENPA, AURKB, ANLN, ESPL1, KIF4B, KIF4A, NUSAP1, BIRC5, KIF20A, ECT2, CEP55	864	68	19453	4.63545	0.0280474	0.00177801	0.00176697
GOTERM_BP_DIRECT	GO:0006268~DNA unwinding involved in DNA replication	8	0.863931	3.13415e-05	RECQL4, GINS1, GINS2, BLM, RAD51, CDC45, GINS4, MCM2	864	22	19453	8.18729	0.109633	0.00645112	0.00641108
GOTERM_BP_DIRECT	GO:0008585~female gonad development	8	0.863931	3.13415e-05	NR5A1, SFRP1, FST, FANCA, NR2F2, SPRR2A, CSMD1, LHX9	864	22	19453	8.18729	0.109633	0.00645112	0.00641108
GOTERM_BP_DIRECT	GO:0030198~extracellular matrix organization	23	2.4838	3.83731e-05	COL17A1, COL14A1, WNT3A, FOXF1, MMP1, COL11A1, NR2E1, ADAMTS12, SERPINB5, ADAMTS20, MMP12, MMP11, SMOC2, ADAMTS2, MMP13, ADAMTS13, ABI3BP, COL7A1, ITGA8, COL10A1, ITGA7, ITGB6, ADAMTS8	864	190	19453	2.72551	0.13253	0.00748275	0.00743629
GOTERM_BP_DIRECT	GO:0000086~G2/M transition of mitotic cell cycle	12	1.2959	4.13539e-05	CCNA2, CCNB1, MELK, PLK1, USH1C, CDK1, BIRC5, PKMYT1, FOXM1, PBX1, CDC25B, AURKA	864	58	19453	4.65829	0.142058	0.00766081	0.00761325
GOTERM_BP_DIRECT	GO:0010628~positive regulation of gene expression	44	4.75162	6.81631e-05	MYOM1, CALCOCO1, PID1, NRXN1, GATA5, BRCA1, IQGAP3, ACTG2, CUX2, CDH3, LAMP3, RPS6KA2, PPARGC1A, LGALS7, TFAP2A, IL33, LGALS7B, NTRK2, WNT10A, FOXD1, EGF, ODAM, WNT3A, TESC, NTRK3, HMGA2, WNT7A, NRG1, HNF1B, GRHL3, MITF, NR0B2, FER1L6, NR5A1, EDAR, IL1A, CDK1, CLDN19, PLP1, CNTN1, PKP1, PPARG, SLC26A9, CNGB1	864	519	19453	1.90879	0.223185	0.0120259	0.0119513
GOTERM_BP_DIRECT	GO:0031069~hair follicle morphogenesis	9	0.971922	9.42634e-05	FOXQ1, WNT10A, DLX3, FOXE1, KRT17, FST, SOSTDC1, TP63, TGM3	864	34	19453	5.95987	0.294792	0.0158748	0.0157763
GOTERM_BP_DIRECT	GO:0008584~male gonad development	16	1.72786	0.000127038	TFAP2C, SRD5A1, TESC, GATA6, NUDT1, FANCA, GATA4, GFRA1, NR5A1, ASPM, SFRP1, SOX15, KIT, CYP1B1, CSMD1, LHX9	864	112	19453	3.21644	0.37544	0.0204642	0.0203372
GOTERM_BP_DIRECT	GO:0031175~neuron projection development	17	1.83585	0.000145066	GPM6A, BTG2, TNXB, NEGR1, MYOC, NRXN1, STMN2, GFRA1, FRY, PPP1R9A, MAP2, CLMN, FLRT3, PLP1, CNTN1, RAB6B, SH3GL2	864	126	19453	3.03774	0.415798	0.0223945	0.0222555
GOTERM_BP_DIRECT	GO:0042472~inner ear morphogenesis	11	1.1879	0.00015601	TBX1, TFAP2A, GBX2, USH1G, WNT3A, COL11A1, DLX6, KCNQ1, USH1C, ITGA8, SIX1	864	56	19453	4.4226	0.439016	0.0231207	0.0229772
GOTERM_BP_DIRECT	GO:0098609~cell-cell adhesion	21	2.26782	0.000436491	CYFIP2, TNXB, NEGR1, COL14A1, FOXF1, CTNND2, AQP4, CDH8, CDH3, TRIM29, CDHR1, ITGA8, CNTN1, PKP1, FAT2, ITGA7, NRCAM, DSG3, CD24, TJP3, DSC3	864	195	19453	2.4247	0.801616	0.0598962	0.0595244
GOTERM_BP_DIRECT	GO:0007411~axon guidance	21	2.26782	0.000436491	CYFIP2, EPHA7, FOXD1, WNT3A, NRXN1, SEMA3E, VAX1, GFRA3, KALRN, NELL2, CXCL12, GBX2, FLRT2, CHL1, TUBB3, FLRT3, CNTN1, CNTN2, NRCAM, LGR6, DSCAML1	864	195	19453	2.4247	0.801616	0.0598962	0.0595244
GOTERM_BP_DIRECT	GO:0007049~cell cycle	32	3.45572	0.000462218	ERCC6L, CDCA2, CDCA3, UHRF1, CDCA5, FAM107A, HJURP, NEDD9, CDCA8, BRCA1, KIF11, MKI67, AURKA, RGS2, CDC45, NUF2, E2F2, OIP5, MAPK4, TP63, CDT1, SPDYC, PLK1, HMGA2, MAPK12, CDC25B, KAT2B, RBL1, BIRC5, CDKN3, MCM2, TP73	864	366	19453	1.96853	0.819661	0.0611614	0.0607817
GOTERM_BP_DIRECT	GO:0071310~cellular response to organic substance	7	0.75594	0.000507045	CLEC3B, CUX2, CALB1, TRPA1, ABCC8, DAPK1, IQGAP3	864	24	19453	6.56689	0.847269	0.0641847	0.0637863
GOTERM_BP_DIRECT	GO:0030855~epithelial cell differentiation	14	1.51188	0.000519714	TBX1, DLX3, DLX6, GATA6, KRT13, SIX1, KRT31, SULT1B1, KRT17, KRT16, KRT15, KRT14, CDK1, PPARG	864	101	19453	3.1209	0.854276	0.0641847	0.0637863
GOTERM_BP_DIRECT	GO:0051321~meiotic cell cycle	12	1.2959	0.000564282	PIWIL2, TDRD1, RAD51AP1, STRA8, RAD51, EXO1, DMC1, MAEL, RAD54L, NEK2, HORMAD1, PKMYT1	864	77	19453	3.50884	0.876468	0.0674408	0.0670221
GOTERM_BP_DIRECT	GO:2000288~positive regulation of myoblast proliferation	5	0.539957	0.0006517	FGFBP1, MEGF10, SOX15, SIX1, KCNA5	864	10	19453	11.2575	0.910663	0.0754547	0.0749862
GOTERM_BP_DIRECT	GO:0097070~ductus arteriosus closure	4	0.431965	0.000813522	MYOCD, HPGD, FOXF1, STRA6	864	5	19453	18.012	0.95097	0.0910751	0.0905097
GOTERM_BP_DIRECT	GO:0006915~apoptotic process	46	4.9676	0.000835777	HRK, CYFIP2, CSRNP1, ASAH2, PRUNE2, CDCA7, SIX1, PCSK9, BUB1B, FAIM2, HIF3A, NR2E1, AURKA, MECOM, GRK5, PRAME, TNS4, BUB1, LGALS7, TP63, LGALS7B, CHIA, EPHA7, GADD45B, DAPK1, TNFRSF18, ZBTB16, NGB, WNT7A, CIDEC, ADAMTS20, TGFBR2, GULP1, EDAR, IL1A, TOX3, TPX2, AIM2, MELK, ESPL1, CDK1, BIRC5, MAL, AIPL1, MCM2, TP73	864	619	19453	1.67317	0.954854	0.0910751	0.0905097
GOTERM_BP_DIRECT	GO:0045165~cell fate commitment	10	1.07991	0.000962892	WNT10A, WNT3A, WNT7B, GATA6, WNT7A, GATA5, GATA4, PPARG, MITF, NR2E1	864	58	19453	3.8819	0.971823	0.0990976	0.0984825
GOTERM_BP_DIRECT	GO:0042475~odontogenesis of dentin-containing tooth	10	1.07991	0.000962892	EDAR, TBX1, DLX2, DLX3, BCL11B, ODAM, FST, GATA6, SOSTDC1, TP63	864	58	19453	3.8819	0.971823	0.0990976	0.0984825
GOTERM_BP_DIRECT	GO:0009612~response to mechanical stimulus	10	1.07991	0.00109227	BTG2, TRPV4, P2RY1, IHH, FOSB, GATA4, PPARG, KCNA5, KRT5, TGFBR2	864	59	19453	3.81611	0.982561	0.1076	0.106932
GOTERM_BP_DIRECT	GO:0016055~Wnt signaling pathway	20	2.15983	0.00111754	WNT10A, TLE2, CALCOCO1, DLX3, PRKAA2, WNT7B, CTNND2, MITF, KREMEN2, NDRG2, NKD2, SFRP1, GRK5, DAAM2, RSPO2, SOSTDC1, TNIK, NOTUM, CD24, LGR6	864	195	19453	2.30924	0.984122	0.1076	0.106932
GOTERM_BP_DIRECT	GO:0007051~spindle organization	6	0.647948	0.00117407	ASPM, SPAG5, TTK, KIF11, AURKB, AURKA	864	19	19453	7.11001	0.987125	0.1076	0.106932
GOTERM_BP_DIRECT	GO:0001764~neuron migration	15	1.61987	0.00120993	GPM6A, NTRK2, NTRK3, DCDC2, NR2F2, VAX1, GFRA3, DCLK1, ASPM, CXCL12, CCKAR, CHL1, DNER, NRCAM, ASTN1	864	124	19453	2.72359	0.988729	0.1076	0.106932
GOTERM_BP_DIRECT	GO:0071805~potassium ion transmembrane transport	16	1.72786	0.00121534	KCNG1, KCNG3, KCNE2, ABCC8, WNK4, ATP1A2, KCNA5, AQP1, ATP4B, ATP4A, SLC9A3, SLC9A4, FXYD4, KCNMB1, KCNQ1, KCNS3	864	138	19453	2.61044	0.988953	0.1076	0.106932
GOTERM_BP_DIRECT	GO:0048565~digestive tract development	7	0.75594	0.00121975	MYOCD, CCKBR, FOXF1, KIT, CLDN18, COBL, TGFBR2	864	28	19453	5.62876	0.989132	0.1076	0.106932
GOTERM_BP_DIRECT	GO:0006508~proteolysis	36	3.88769	0.00134608	PCSK2, PRSS1, TMPRSS2, ADAMTS12, LRP8, CAPN8, DPP6, ADAMTS2, ADAM28, CAPN9, ADAMTS13, CAPN5, CLCA2, ADAMTS8, CTSE, TGM2, CPA2, USP26, MMP1, F12, PGA3, PGC, PGA5, ADAMTS20, PGA4, CAPN13, PM20D1, MMP12, FAM111B, MMP11, MMP13, FAP, ESPL1, ADAM12, MASP1, LTF	864	458	19453	1.76974	0.993198	0.115982	0.115262
GOTERM_BP_DIRECT	GO:0051315~attachment of mitotic spindle microtubules to kinetochore	5	0.539957	0.00143055	CDT1, CENPE, NUF2, KIF2C, NDC80	864	12	19453	9.38127	0.995028	0.117782	0.11705
GOTERM_BP_DIRECT	GO:0051983~regulation of chromosome segregation	5	0.539957	0.00143055	CDCA2, KIF2C, MKI67, BUB1, AURKB	864	12	19453	9.38127	0.995028	0.117782	0.11705
GOTERM_BP_DIRECT	GO:0031100~animal organ regeneration	8	0.863931	0.00170812	CCNA2, CXCL12, NR4A3, ANXA3, CDK1, PPARG, NR0B2, TGFBR2	864	40	19453	4.50301	0.998225	0.137578	0.136724
GOTERM_BP_DIRECT	GO:0030199~collagen fibril organization	11	1.1879	0.0018844	MMP11, ADAMTS2, TNXB, LOX, COL14A1, COL11A1, CYP1B1, COL21A1, DPT, ADAMTS12, FMOD	864	76	19453	3.25876	0.999077	0.147324	0.146409
GOTERM_BP_DIRECT	GO:0016338~calcium-independent cell-cell adhesion via plasma membrane cell-adhesion molecules	6	0.647948	0.00190865	CLDN8, CLDN7, CLDN19, CLDN18, CLDN16, CLDN1	864	21	19453	6.43287	0.999157	0.147324	0.146409
GOTERM_BP_DIRECT	GO:0007283~spermatogenesis	37	3.99568	0.00211758	PIWIL2, BNC1, CELF3, SERPINA5, SYNE1, STRA8, ADAMTS2, RGS2, ADAM28, PTTG1, TSPAN8, SOHLH2, MAEL, B4GALNT1, HORMAD1, TP63, SSX1, USP26, FOXJ1, TEX15, SSTR1, TDRD5, COX7B2, TDRD1, ASPM, CCNA1, IL1A, GJB3, PNLDC1, DMC1, KIT, RGN, TRIP13, GTSF1, FOXA3, BRDT, ASF1B	864	488	19453	1.70708	0.999612	0.160115	0.159121
GOTERM_BP_DIRECT	GO:0007080~mitotic metaphase plate congression	8	0.863931	0.00228912	CENPE, KIF18A, CCNB1, KIFC1, CDCA5, KIF14, CDCA8, KIF2C	864	42	19453	4.28858	0.999795	0.169624	0.168571
GOTERM_BP_DIRECT	GO:0007417~central nervous system development	16	1.72786	0.00243991	EMX1, ZBTB16, POU6F2, GRHL3, ZIC5, VAX1, KALRN, DCLK1, RPS6KA6, ZIC2, DNER, MAL, NRCAM, SP8, DSCAML1, SH3GL2	864	148	19453	2.43406	0.999883	0.173306	0.17223
GOTERM_BP_DIRECT	GO:0000079~regulation of cyclin-dependent protein serine/threonine kinase activity	9	0.971922	0.00247098	CCNA2, CCNA1, CCNB2, BLM, CCNB1, CCNF, CDC6, PKMYT1, CDKN3	864	54	19453	3.75251	0.999895	0.173306	0.17223
GOTERM_BP_DIRECT	GO:0048477~oogenesis	8	0.863931	0.00263139	PAQR8, PIWIL2, ASPM, STRA8, SOHLH2, TRIP13, FMN2, HORMAD1	864	43	19453	4.18885	0.999942	0.173306	0.17223
GOTERM_BP_DIRECT	GO:0001895~retina homeostasis	8	0.863931	0.00263139	PIGR, AZGP1, TF, CDH3, AIPL1, SLC28A2, LTF, CNGB1	864	43	19453	4.18885	0.999942	0.173306	0.17223
GOTERM_BP_DIRECT	GO:0001696~gastric acid secretion	4	0.431965	0.00266264	SLC9A4, CCKBR, SLC26A7, GHRL	864	7	19453	12.8657	0.999949	0.173306	0.17223
GOTERM_BP_DIRECT	GO:0000578~embryonic axis specification	4	0.431965	0.00266264	STIL, WNT7A, COBL, CHRDL1	864	7	19453	12.8657	0.999949	0.173306	0.17223
GOTERM_BP_DIRECT	GO:0015670~carbon dioxide transport	5	0.539957	0.00269463	HBB, HBA2, AQP4, AQP5, AQP1	864	14	19453	8.04109	0.999954	0.173306	0.17223
GOTERM_BP_DIRECT	GO:0030216~keratinocyte differentiation	10	1.07991	0.00271302	SPRR3, KRT16, KRT14, SPRR2A, SPRR1A, IVL, TP63, SPRR1B, PNPLA1, TGM3	864	67	19453	3.36045	0.999957	0.173306	0.17223
GOTERM_BP_DIRECT	GO:0035556~intracellular signal transduction	35	3.7797	0.00284546	PRKAA2, CAB39L, WNK4, ADCY2, FMN2, KALRN, ADCY6, ADCY5, SOCS2, MCF2L, RPS6KA2, ECT2, GPR155, MAPK4, DAPK1, DCDC2, HMGA2, NRG1, NRG2, MAPK12, DCLK1, CNKSR2, DEPDC1B, NR4A3, PLCB4, MELK, PPP1R1A, KIT, DEPDC1, ARHGEF4, TNIK, ASB5, PLCH2, SGK2, GCOM1	864	462	19453	1.70569	0.999974	0.177467	0.176365
GOTERM_BP_DIRECT	GO:0000122~negative regulation of transcription from RNA polymerase II promoter	65	7.01944	0.00293078	BTG2, THRB, FOXE1, SIX1, NR2E1, FOXM1, FOXQ1, ZNF608, TRIM29, SOX15, MYB, MAGEA1, MAEL, MAGEA2, MAGEA6, MAGEA3, TP63, MAGEA4, SSX1, MYOCD, NKX6-2, FST, HNF1B, MITF, MMP12, KAT2B, RBL1, MAGEB2, TRIB3, PPARG, MDFI, ZNF750, DLX2, MAGEA12, UHRF1, GATA6, GATA5, GATA4, MAGEA9B, BARX2, AURKB, CUX2, PRDM16, MAGEA11, MAGEA10, HES2, E2F7, SPDEF, TFAP2A, IL33, TFAP2C, FOXF1, ZBTB16, PLK1, HMGA2, FOXJ1, NR2F…	864	1016	19453	1.44043	0.999981	0.177467	0.176365
GOTERM_BP_DIRECT	GO:0048662~negative regulation of smooth muscle cell proliferation	7	0.75594	0.00296976	VIPR2, OGN, ANG, APOD, PPARG, NDRG2, PPARGC1A	864	33	19453	4.77592	0.999984	0.177467	0.176365
GOTERM_BP_DIRECT	GO:0046676~negative regulation of insulin secretion	7	0.75594	0.00296976	CHGA, GNAZ, SFRP1, VSNL1, ABCC8, GHRL, FAM3D	864	33	19453	4.77592	0.999984	0.177467	0.176365
GOTERM_BP_DIRECT	GO:1990573~potassium ion import across plasma membrane	8	0.863931	0.00343248	ATP4B, ATP4A, KCNE2, ABCC8, KCNQ1, KCNJ16, ATP1A2, KCNJ3	864	45	19453	4.00267	0.999997	0.201863	0.20061
GOTERM_BP_DIRECT	GO:0060707~trophoblast giant cell differentiation	5	0.539957	0.00354666	SOX15, GJB5, NR2F2, E2F7, MDFI	864	15	19453	7.50502	0.999998	0.205318	0.204044
GOTERM_BP_DIRECT	GO:0043066~negative regulation of apoptotic process	39	4.21166	0.00361724	PRKAA2, HSPB6, GATA6, KIF14, IHH, FAIM2, FMN2, NR2E1, AURKA, AQP1, SOCS2, PLAC8, GRK5, MAEL, PRAME, MAGEA4, TGM2, TFAP2A, STIL, BCL11B, DAPK1, TNFRSF18, PLK1, HMGA2, WNT7A, MITF, DHRS2, PRLR, ADAMTS20, CAPN13, SFRP1, CLDN7, RGN, CDK1, BIRC5, GHRL, AIPL1, CRYAA, LTF	864	540	19453	1.62609	0.999999	0.206182	0.204903
GOTERM_BP_DIRECT	GO:0007043~cell-cell junction assembly	8	0.863931	0.00389667	CDH3, CTNND2, TRPV4, FSCN1, CDH12, PKP1, CDH18, CDH8	864	46	19453	3.91566	0.999999	0.218745	0.217387
GOTERM_BP_DIRECT	GO:1902425~positive regulation of attachment of mitotic spindle microtubules to kinetochore	4	0.431965	0.00412024	KAT2B, CDCA8, BIRC5, AURKB	864	8	19453	11.2575	1	0.227843	0.226429
GOTERM_BP_DIRECT	GO:0071300~cellular response to retinoic acid	10	1.07991	0.00443929	TBX1, STRA8, GJB3, WNT3A, NTRK3, WNT7B, TESC, MYB, PPARG, AQP1	864	72	19453	3.12709	1	0.241599	0.2401
GOTERM_BP_DIRECT	GO:0051382~kinetochore assembly	5	0.539957	0.00456463	CENPE, CENPF, CENPK, CENPA, DLGAP5	864	16	19453	7.03595	1	0.241599	0.2401
GOTERM_BP_DIRECT	GO:0030277~maintenance of gastrointestinal epithelium	5	0.539957	0.00456463	VSIG1, TFF2, TFF1, PBLD, MUC6	864	16	19453	7.03595	1	0.241599	0.2401
GOTERM_BP_DIRECT	GO:0042391~regulation of membrane potential	12	1.2959	0.00514492	GABRB3, RIMS2, GABRQ, GABRP, RIMS4, RIMS3, GRIK3, KCNA5, GABRG3, BVES, SLC4A4, CACNA1H	864	101	19453	2.67506	1	0.268478	0.266811
GOTERM_BP_DIRECT	GO:0007389~pattern specification process	7	0.75594	0.00536437	TBX1, FST, SHROOM3, SOSTDC1, FOXJ1, SIX1, GRHL3	864	37	19453	4.2596	1	0.276042	0.274328
GOTERM_BP_DIRECT	GO:0038179~neurotrophin signaling pathway	3	0.323974	0.00572373	NTRK2, NTRK3, GFRA1	864	3	19453	22.515	1	0.286573	0.284794
GOTERM_BP_DIRECT	GO:0051231~spindle elongation	3	0.323974	0.00572373	KIF4B, KIF4A, KIF11	864	3	19453	22.515	1	0.286573	0.284794
GOTERM_BP_DIRECT	GO:0008283~cell proliferation	17	1.83585	0.00585559	TBX1, WNT3A, ZBTB16, ESRRB, NRG1, MCM10, MKI67, AURKB, MELK, MAB21L1, CDK1, TFF1, BUB1, TP63, FAM83B, LHX9, FAM83A	864	178	19453	2.15031	1	0.289266	0.28747
GOTERM_BP_DIRECT	GO:0000902~cell morphogenesis	12	1.2959	0.00596325	CYFIP2, CDH3, MAEL, CDH12, SHROOM3, NRG1, ITGB6, FRY, ECT2, CDH18, KLF2, CDH8	864	103	19453	2.62311	1	0.290708	0.288904
GOTERM_BP_DIRECT	GO:0043627~response to estrogen	9	0.971922	0.00649026	GAL, SRD5A1, GATA6, WNT7A, GHRL, PPARG, BRCA1, CD24, TGFBR2	864	63	19453	3.21644	1	0.312291	0.310352
GOTERM_BP_DIRECT	GO:0045944~positive regulation of transcription from RNA polymerase II promoter	74	7.99136	0.00679711	TOP2A, CSRNP1, CALCOCO1, THRB, PID1, IHH, SIX1, ARRB1, BRCA1, NR2E1, FOXM1, MECOM, SOX15, MYB, CHP2, MYBL2, TP63, MYOCD, FOXD1, HNF1B, MITF, KLF14, KLF15, NR5A1, MMP12, KAT2B, TOX3, IL1A, GAL, PAX9, ITGA8, PPARG, ZNF750, DLX2, DLX3, UHRF1, GATA6, GATA5, GATA4, BARX2, NEUROD1, PLAC8, STRA8, GBX2, P2RY1, ATOH8, PRDM16, E2F2, PPARGC1A, E2F7, SPDEF, TFAP2A, TBX1, IL33, TFAP2C, BCL11B, DMRT2, WNT3A, F…	864	1232	19453	1.35236	1	0.322863	0.320858
GOTERM_BP_DIRECT	GO:0007095~mitotic G2 DNA damage checkpoint	7	0.75594	0.00698546	BLM, PLK1, CDK1, HMGA2, BRCA1, CLSPN, DTL	864	39	19453	4.04116	1	0.324853	0.322836
GOTERM_BP_DIRECT	GO:0061045~negative regulation of wound healing	5	0.539957	0.00715201	MMRN1, ABCC8, CD109, CLDN19, WFDC1	864	18	19453	6.25418	1	0.324853	0.322836
GOTERM_BP_DIRECT	GO:0048545~response to steroid hormone	5	0.539957	0.00715201	PAQR8, LOX, SST, SPP1, TGFBR2	864	18	19453	6.25418	1	0.324853	0.322836
GOTERM_BP_DIRECT	GO:0008284~positive regulation of cell proliferation	38	4.10367	0.00718972	CCL14, TNXB, BNC1, REG1A, KIF14, TTK, FOXM1, CXCL5, PTHLH, CDC20, PLAC8, GRK5, PDGFD, CHP2, DMD, PRAME, IL12RB2, KRT6A, TBX1, NTRK2, MYOCD, EGF, WNT3A, GKN1, NTRK3, NRG1, PRLR, PBX1, TGFBR2, CDC25B, SFRP1, CCKBR, PRC1, MAB21L1, CLDN7, KIT, BIRC5, SHANK2	864	545	19453	1.56986	1	0.324853	0.322836
GOTERM_BP_DIRECT	GO:0050919~negative chemotaxis	7	0.75594	0.00791675	NELL2, EPHA7, FLRT2, FLRT3, SEMA3E, NRG1, LGR6	864	40	19453	3.94013	1	0.353392	0.351199
GOTERM_BP_DIRECT	GO:0060054~positive regulation of epithelial cell proliferation involved in wound healing	4	0.431965	0.00826033	MMP12, ODAM, WNT7A, CLDN1	864	10	19453	9.00602	1	0.353902	0.351705
GOTERM_BP_DIRECT	GO:0001973~adenosine receptor signaling pathway	4	0.431965	0.00826033	ADORA2B, P2RY1, CNTN2, ADCY5	864	10	19453	9.00602	1	0.353902	0.351705
GOTERM_BP_DIRECT	GO:0016540~protein autoprocessing	6	0.647948	0.00831025	PCSK2, F12, IHH, TMPRSS2, PCSK9, CTSE	864	29	19453	4.65829	1	0.353902	0.351705
GOTERM_BP_DIRECT	GO:0018149~peptide cross-linking	6	0.647948	0.00831025	SPRR3, SPRR1A, IVL, SPRR1B, TGM3, TGM2	864	29	19453	4.65829	1	0.353902	0.351705
GOTERM_BP_DIRECT	GO:0007076~mitotic chromosome condensation	5	0.539957	0.00874613	CDCA5, PLK1, NUSAP1, NCAPG, NCAPH	864	19	19453	5.92501	1	0.368232	0.365946
GOTERM_BP_DIRECT	GO:0055085~transmembrane transport	21	2.26782	0.00904352	SLC47A2, ABCC8, ABCC6, SLC4A11, CYBRD1, AQP4, AQP5, ABCA8, ABCA12, ABCA13, ANO5, SLC4A4, SLCO1B1, GJA3, GJB4, GJB3, SLCO1B3, SLCO2A1, GJB5, ATP6V0E2, GPR155	864	252	19453	1.87625	1	0.376474	0.374137
GOTERM_BP_DIRECT	GO:0007631~feeding behavior	6	0.647948	0.00961577	NTRK2, GAL, NEGR1, NPW, HTR2C, STRA6	864	30	19453	4.50301	1	0.395849	0.393392
GOTERM_BP_DIRECT	GO:0035176~social behavior	8	0.863931	0.0104865	TBX1, PTCHD1, NRXN1, KCNQ1, GAD1, NR2E1, MAPK8IP2, SHANK2	864	55	19453	3.27492	1	0.424392	0.421757
GOTERM_BP_DIRECT	GO:0000076~DNA replication checkpoint	4	0.431965	0.0109874	CDT1, CDC45, CDC6, CLSPN	864	11	19453	8.18729	1	0.424392	0.421757
GOTERM_BP_DIRECT	GO:0010575~positive regulation of vascular endothelial growth factor production	6	0.647948	0.0110556	IL1A, ADORA2B, CXCL17, CYP1B1, GATA4, BRCA1	864	31	19453	4.35775	1	0.424392	0.421757
GOTERM_BP_DIRECT	GO:0010454~negative regulation of cell fate commitment	3	0.323974	0.0111109	NKX6-2, SOSTDC1, SPDEF	864	4	19453	16.8863	1	0.424392	0.421757
GOTERM_BP_DIRECT	GO:1902513~regulation of organelle transport along microtubule	3	0.323974	0.0111109	MAP2, HAP1, NEFH	864	4	19453	16.8863	1	0.424392	0.421757
GOTERM_BP_DIRECT	GO:1901970~positive regulation of mitotic sister chromatid separation	3	0.323974	0.0111109	CDCA8, BIRC5, AURKB	864	4	19453	16.8863	1	0.424392	0.421757
GOTERM_BP_DIRECT	GO:0007057~spindle assembly involved in female meiosis I	3	0.323974	0.0111109	CCNB2, NDC80, AURKA	864	4	19453	16.8863	1	0.424392	0.421757
GOTERM_BP_DIRECT	GO:0050804~modulation of synaptic transmission	10	1.07991	0.012937	AKAP12, GRIN3B, EPHA7, WNT3A, GRIK3, CEL, PPP1R9A, LRP8, PRKACB, GRIA4	864	85	19453	2.64883	1	0.489098	0.486062
GOTERM_BP_DIRECT	GO:0007193~adenylate cyclase-inhibiting G-protein coupled receptor signaling pathway	8	0.863931	0.0138685	AKAP12, GNAZ, PSAPL1, HTR1E, P2RY1, ADCY2, ADCY6, ADCY5	864	58	19453	3.10552	1	0.495829	0.492751
GOTERM_BP_DIRECT	GO:0007568~aging	14	1.51188	0.0138925	KL, KCNE2, NUDT1, GFRA1, CLDN1, AURKB, TGFBR2, KRT16, KCNMB1, P2RY1, KRT14, RGN, APOD, DMD	864	147	19453	2.14429	1	0.495829	0.492751
GOTERM_BP_DIRECT	GO:0090267~positive regulation of mitotic cell cycle spindle assembly checkpoint	4	0.431965	0.014173	CDCA8, BIRC5, NDC80, AURKB	864	12	19453	7.50502	1	0.495829	0.492751
GOTERM_BP_DIRECT	GO:0048251~elastic fiber assembly	4	0.431965	0.014173	MFAP4, TNXB, LOX, MYH11	864	12	19453	7.50502	1	0.495829	0.492751
GOTERM_BP_DIRECT	GO:0000727~double-strand break repair via break-induced replication	4	0.431965	0.014173	GINS2, CDC45, GINS4, MCM2	864	12	19453	7.50502	1	0.495829	0.492751
GOTERM_BP_DIRECT	GO:0050891~multicellular organismal water homeostasis	4	0.431965	0.014173	SCNN1B, TRPV4, AQP4, AQP1	864	12	19453	7.50502	1	0.495829	0.492751
GOTERM_BP_DIRECT	GO:0015015~heparan sulfate proteoglycan biosynthetic process, enzymatic modification	4	0.431965	0.014173	HS3ST3A1, HS3ST6, HS6ST2, HS6ST3	864	12	19453	7.50502	1	0.495829	0.492751
GOTERM_BP_DIRECT	GO:0007416~synapse assembly	9	0.971922	0.0141857	GPM6A, FLRT3, SLITRK1, NRXN1, DNER, NRCAM, GHRL, NRG1, SHANK2	864	72	19453	2.81438	1	0.495829	0.492751
GOTERM_BP_DIRECT	GO:0048856~anatomical structure development	8	0.863931	0.0151515	TFAP2A, CFC1B, SFRP1, TFAP2C, EYA2, PAX9, NR2F2, NR2E1	864	59	19453	3.05289	1	0.51978	0.516553
GOTERM_BP_DIRECT	GO:0007188~adenylate cyclase-modulating G-protein coupled receptor signaling pathway	8	0.863931	0.0151515	RIMS2, GNAZ, VIPR2, GRK5, PTH2R, ADCY2, PRKACB, ADCY5	864	59	19453	3.05289	1	0.51978	0.516553
GOTERM_BP_DIRECT	GO:0007605~sensory perception of sound	15	1.61987	0.0160653	TFAP2A, TBX1, THRB, COL11A1, USH1C, DCDC2, SIX1, ESPN, COCH, SERPINB6, USH1G, KCNQ1, LRIG1, BIRC5, PKHD1L1	864	166	19453	2.03449	1	0.546071	0.542681
GOTERM_BP_DIRECT	GO:0051965~positive regulation of synapse assembly	8	0.863931	0.0165167	NTRK2, CUX2, FLRT2, FLRT3, SLITRK1, NRXN1, WNT7A, GHRL	864	60	19453	3.00201	1	0.556311	0.552858
GOTERM_BP_DIRECT	GO:0001822~kidney development	12	1.2959	0.0167411	TFAP2A, CENPF, HPGD, RGN, ITGA8, PCSK9, SIX1, HNF1B, GFRA1, HMGCS2, TP73, STRA6	864	119	19453	2.27042	1	0.558791	0.555322
GOTERM_BP_DIRECT	GO:0007088~regulation of mitotic nuclear division	5	0.539957	0.0173695	CDCA2, RCC1, NEK2, MKI67, PKMYT1	864	23	19453	4.89458	1	0.559669	0.556194
GOTERM_BP_DIRECT	GO:0035589~G-protein coupled purinergic nucleotide receptor signaling pathway	4	0.431965	0.0178266	P2RY2, GPR87, P2RY14, P2RY1	864	13	19453	6.92771	1	0.559669	0.556194
GOTERM_BP_DIRECT	GO:0007614~short-term memory	4	0.431965	0.0178266	CUX2, CALB1, PTCHD1, SLC2A4	864	13	19453	6.92771	1	0.559669	0.556194
GOTERM_BP_DIRECT	GO:0030518~intracellular steroid hormone receptor signaling pathway	4	0.431965	0.0178266	CALCOCO1, ESRRB, ESRRG, NR3C2	864	13	19453	6.92771	1	0.559669	0.556194
GOTERM_BP_DIRECT	GO:0031133~regulation of axon diameter	3	0.323974	0.0179759	CNTN2, WNT7A, NEFL	864	5	19453	13.509	1	0.559669	0.556194
GOTERM_BP_DIRECT	GO:0098914~membrane repolarization during atrial cardiac muscle cell action potential	3	0.323974	0.0179759	KCNQ1, KCNA5, KCNJ3	864	5	19453	13.509	1	0.559669	0.556194
GOTERM_BP_DIRECT	GO:0030185~nitric oxide transport	3	0.323974	0.0179759	HBB, HBA2, AQP1	864	5	19453	13.509	1	0.559669	0.556194
GOTERM_BP_DIRECT	GO:1903934~positive regulation of DNA primase activity	3	0.323974	0.0179759	GINS1, GINS2, GINS4	864	5	19453	13.509	1	0.559669	0.556194
GOTERM_BP_DIRECT	GO:0061436~establishment of skin barrier	6	0.647948	0.0182728	KRT16, GRHL3, ABCA12, CLDN1, TP63, PNPLA1	864	35	19453	3.85972	1	0.564174	0.560671
GOTERM_BP_DIRECT	GO:0097009~energy homeostasis	7	0.75594	0.018797	PM20D1, PRKAA2, NR4A3, TRPV4, LEPR, ACACB, PPARGC1A	864	48	19453	3.28344	1	0.57556	0.571987
GOTERM_BP_DIRECT	GO:0007507~heart development	18	1.94384	0.0197882	TBX1, CFC1B, FOXF1, NTRK3, FOXJ1, GATA4, LDB3, TGFBR2, IL1A, KAT2B, LOX, FLRT3, KCNQ1, RPS6KA2, TNNI3, PPARG, BVES, STRA6	864	221	19453	1.8338	1	0.587236	0.583591
GOTERM_BP_DIRECT	GO:0043303~mast cell degranulation	5	0.539957	0.0201293	CHGA, NR4A3, ADORA2B, KIT, CPLX2	864	24	19453	4.69063	1	0.587236	0.583591
GOTERM_BP_DIRECT	GO:0006883~cellular sodium ion homeostasis	5	0.539957	0.0201293	ATP4B, IL1A, ATP4A, SCNN1B, ATP1A2	864	24	19453	4.69063	1	0.587236	0.583591
GOTERM_BP_DIRECT	GO:0010881~regulation of cardiac muscle contraction by regulation of the release of sequestered calcium ion	5	0.539957	0.0201293	PLN, CASQ2, DMD, ATP1A2, PRKACB	864	24	19453	4.69063	1	0.587236	0.583591
GOTERM_BP_DIRECT	GO:0002053~positive regulation of mesenchymal cell proliferation	5	0.539957	0.0201293	TBX1, FOXF1, IHH, SYNE1, TGFBR2	864	24	19453	4.69063	1	0.587236	0.583591
GOTERM_BP_DIRECT	GO:0070268~cornification	5	0.539957	0.0201293	KRT7, KRT5, KRT6C, KRT6B, KRT6A	864	24	19453	4.69063	1	0.587236	0.583591
GOTERM_BP_DIRECT	GO:0006836~neurotransmitter transport	7	0.75594	0.0206416	GABRQ, RIMS4, SLC6A15, ICA1, SLC28A2, CPLX2, SLC6A2	864	49	19453	3.21644	1	0.594649	0.590957
GOTERM_BP_DIRECT	GO:0007015~actin filament organization	14	1.51188	0.0207044	TMOD1, LMOD1, SHROOM3, SORBS2, PPP1R9A, CNN1, TF, SH3BP1, TRPV4, FSCN1, NOSTRIN, RHOU, RHOV, CGNL1	864	155	19453	2.03362	1	0.594649	0.590957
GOTERM_BP_DIRECT	GO:0034220~ion transmembrane transport	13	1.40389	0.0209458	GABRB3, GABRQ, GABRP, ATP8A1, ATP2A3, GRIK3, ATP1A2, TMC5, GABRG3, ANO5, ATP4A, CLCA2, GRIA4	864	139	19453	2.10572	1	0.596955	0.593249
GOTERM_BP_DIRECT	GO:0051310~metaphase plate congression	4	0.431965	0.0219535	CENPE, CENPF, KIF2C, NDC80	864	14	19453	6.43287	1	0.606199	0.602436
GOTERM_BP_DIRECT	GO:0045842~positive regulation of mitotic metaphase/anaphase transition	4	0.431965	0.0219535	CDC20, ESPL1, UBE2C, DLGAP5	864	14	19453	6.43287	1	0.606199	0.602436
GOTERM_BP_DIRECT	GO:0048715~negative regulation of oligodendrocyte differentiation	4	0.431965	0.0219535	DLX2, NKX6-2, TMEM98, DAAM2	864	14	19453	6.43287	1	0.606199	0.602436
GOTERM_BP_DIRECT	GO:0006813~potassium ion transport	9	0.971922	0.0220882	KCNG1, ABCC8, KCNMB1, KCNS3, KCNJ16, ATP1A2, KCNA5, KCNJ3, AQP1	864	78	19453	2.59789	1	0.606199	0.602436
GOTERM_BP_DIRECT	GO:0006821~chloride transport	9	0.971922	0.0220882	GABRB3, CLIC6, GABRP, WNK4, CLCA2, SLC26A7, SLC26A9, ANO5, GABRG3	864	78	19453	2.59789	1	0.606199	0.602436
GOTERM_BP_DIRECT	GO:0051017~actin filament bundle assembly	6	0.647948	0.0228273	FSCN1, FAM107A, USH1C, NEDD9, DMD, ESPN	864	37	19453	3.65109	1	0.616892	0.613063
GOTERM_BP_DIRECT	GO:0006811~ion transport	13	1.40389	0.0231365	GABRP, TRPA1, WNK4, SLC5A12, SLCO1B1, SLC9A3, SLC9A4, P2RY1, SLCO1B3, SLCO2A1, SLC26A7, SLC26A9, LTF	864	141	19453	2.07586	1	0.616892	0.613063
GOTERM_BP_DIRECT	GO:0034587~piRNA metabolic process	5	0.539957	0.0231439	PIWIL2, TDRD1, PNLDC1, MAEL, TDRD5	864	25	19453	4.50301	1	0.616892	0.613063
GOTERM_BP_DIRECT	GO:0044772~mitotic cell cycle phase transition	5	0.539957	0.0231439	CCNA2, CCNA1, CCNB2, CCNB1, CCNF	864	25	19453	4.50301	1	0.616892	0.613063
GOTERM_BP_DIRECT	GO:0007165~signal transduction	74	7.99136	0.0245266	GABRB3, ARHGAP11A, CALCOCO1, CXCL9, VIPR2, CALML5, CTNND2, REG1A, ARRB1, LRRC2, CXCL5, NR3C2, AKAP12, RPS6KA6, CHL1, RPS6KA2, CAPN5, KIF13B, GAST, FAM3D, PRKACB, SH3GL2, MAGI1, TLE2, FGFBP1, MYOC, DAPK1, TNFRSF18, GKN1, GFRA1, NRG2, GFRA3, GABRG3, ADAMTS20, KIT, DEPDC1, PLAA, PKP1, PPARG, TFF1, PPP1R12B, TRIM54, PRKAA2, NRXN1, WNK4, NEDD9, IQGAP2, NDRG2, KALRN, IQGAP3, LRP8, TYMP, SCUBE2, IL1RL1,…	864	1307	19453	1.27476	1	0.64908	0.645051
GOTERM_BP_DIRECT	GO:0098742~cell-cell adhesion via plasma-membrane adhesion molecules	6	0.647948	0.0253563	CDH3, FLRT3, CDH12, CDH18, CDH8, CD177	864	38	19453	3.55501	1	0.655922	0.65185
GOTERM_BP_DIRECT	GO:0001890~placenta development	6	0.647948	0.0253563	DLX3, GJB3, CCNF, ANG, PPARG, E2F7	864	38	19453	3.55501	1	0.655922	0.65185
GOTERM_BP_DIRECT	GO:0007399~nervous system development	29	3.13175	0.0254211	PCSK2, DLX6, NR2E1, NDRG2, PPP1R9A, CPLX2, CHRDL1, KALRN, CDC20, GBX2, INSC, ATOH8, IGF2BP3, ECT2, PCDH1, NTRK2, NTRK3, NRG1, GFRA1, NRG2, ARHGAP26, GFRA3, DCLK1, TTLL7, NOVA1, ITGA8, PLAA, SIM2, FGF11	864	425	19453	1.53632	1	0.655922	0.65185
GOTERM_BP_DIRECT	GO:1903490~positive regulation of mitotic cytokinesis	3	0.323974	0.0261771	CDCA8, BIRC5, AURKB	864	6	19453	11.2575	1	0.655922	0.65185
GOTERM_BP_DIRECT	GO:0031536~positive regulation of exit from mitosis	3	0.323974	0.0261771	UBE2C, CDCA5, BIRC5	864	6	19453	11.2575	1	0.655922	0.65185
GOTERM_BP_DIRECT	GO:0045851~pH reduction	3	0.323974	0.0261771	ATP4B, ATP4A, CCKBR	864	6	19453	11.2575	1	0.655922	0.65185
GOTERM_BP_DIRECT	GO:0045110~intermediate filament bundle assembly	3	0.323974	0.0261771	KRT14, PKP1, NEFH	864	6	19453	11.2575	1	0.655922	0.65185
GOTERM_BP_DIRECT	GO:0022010~central nervous system myelination	4	0.431965	0.0265552	NKX6-2, PLP1, CNTN2, MAL	864	15	19453	6.00401	1	0.655922	0.65185
GOTERM_BP_DIRECT	GO:0036376~sodium ion export from cell	4	0.431965	0.0265552	ATP4B, ATP4A, ATP1A2, SLC4A4	864	15	19453	6.00401	1	0.655922	0.65185
GOTERM_BP_DIRECT	GO:0014070~response to organic cyclic compound	8	0.863931	0.0265703	SFRP1, BTG2, TRPA1, FST, CDK1, HNF1B, ACACB, NR0B2	864	66	19453	2.7291	1	0.655922	0.65185
GOTERM_BP_DIRECT	GO:0007275~multicellular organism development	13	1.40389	0.0267326	NTRK2, FST, NTRK3, KREMEN2, FSTL4, CDH8, MMP11, FSTL5, CDH3, KIT, LEPR, CDH12, CDH18	864	144	19453	2.03261	1	0.655922	0.65185
GOTERM_BP_DIRECT	GO:0009636~response to toxic substance	9	0.971922	0.0270254	PM20D1, RAD51, ADAMTS13, GATA6, CDK1, CYP1B1, NEFL, CLDN1, DHRS2	864	81	19453	2.50167	1	0.658743	0.654654
GOTERM_BP_DIRECT	GO:0007420~brain development	20	2.15983	0.0273807	EMX1, DLX2, EPHA7, NEGR1, FOXJ1, VAX1, PBX1, TGFBR2, GRIN2D, RGS2, AIM2, ZIC2, ITGA8, CNTN1, NRCAM, APOD, HAP1, HMGCS2, DSCAML1, SHANK2	864	264	19453	1.70569	1	0.663042	0.658926
GOTERM_BP_DIRECT	GO:0045471~response to ethanol	11	1.1879	0.0286516	RGS2, SPINK1, HPGD, NTRK3, CLDN7, CDK1, CLDN18, SLC2A4, HMGCS2, CLDN1, NR0B2	864	113	19453	2.19173	1	0.689312	0.685033
GOTERM_BP_DIRECT	GO:0070830~bicellular tight junction assembly	7	0.75594	0.0292375	CLDN8, CLDN7, CLDN19, CLDN18, CLDN16, ECT2, CLDN1	864	53	19453	2.97369	1	0.698869	0.694531
GOTERM_BP_DIRECT	GO:0042060~wound healing	10	1.07991	0.0299174	SPRR3, CDH3, LOX, GATA4, NRG1, GRHL3, ITGB6, AQP1, TGFBR2, KRT6A	864	98	19453	2.29745	1	0.710537	0.706126
GOTERM_BP_DIRECT	GO:0006874~cellular calcium ion homeostasis	11	1.1879	0.0302099	CCL14, CXCL12, PLN, TRPA1, STC2, TRPV4, RGN, ATP2A3, CASQ2, HTR2C, TNNI3	864	114	19453	2.1725	1	0.712916	0.70849
GOTERM_BP_DIRECT	GO:0048513~animal organ development	6	0.647948	0.0309352	GATA6, IHH, GATA4, NRG1, NRG2, RAI2	864	40	19453	3.37726	1	0.720848	0.716373
GOTERM_BP_DIRECT	GO:0071392~cellular response to estradiol stimulus	6	0.647948	0.0309352	CCNA2, SFRP1, KIF18A, SRD5A1, AQP4, SSTR1	864	40	19453	3.37726	1	0.720848	0.716373
GOTERM_BP_DIRECT	GO:0007019~microtubule depolymerization	4	0.431965	0.0316299	KIF18A, KIF18B, STMN2, KIF2C	864	16	19453	5.62876	1	0.72508	0.720579
GOTERM_BP_DIRECT	GO:0010243~response to organonitrogen compound	4	0.431965	0.0316299	ATP4B, IL1A, TNIK, TP73	864	16	19453	5.62876	1	0.72508	0.720579
GOTERM_BP_DIRECT	GO:0070371~ERK1 and ERK2 cascade	7	0.75594	0.0317039	TF, EGF, WNK4, CDK1, C1QL4, DUSP9, IQGAP3	864	54	19453	2.91862	1	0.72508	0.720579
GOTERM_BP_DIRECT	GO:0070301~cellular response to hydrogen peroxide	8	0.863931	0.0328931	TRPA1, PDGFD, MYB, CDK1, CYP1B1, ECT2, KLF2, AQP1	864	69	19453	2.61044	1	0.732188	0.727642
GOTERM_BP_DIRECT	GO:0032956~regulation of actin cytoskeleton organization	10	1.07991	0.0334875	IL1A, SH3BP1, DAAM2, ODAM, FSCN1, FAM107A, NEDD9, GRHL3, IQGAP2, IQGAP3	864	100	19453	2.2515	1	0.732188	0.727642
GOTERM_BP_DIRECT	GO:0007140~male meiosis	5	0.539957	0.0337594	KIF18A, MAEL, FANCA, TEX15, BRDT	864	28	19453	4.02054	1	0.732188	0.727642
GOTERM_BP_DIRECT	GO:0035116~embryonic hindlimb morphogenesis	5	0.539957	0.0337594	ZBTB16, RSPO2, WNT7A, AFF3, TP63	864	28	19453	4.02054	1	0.732188	0.727642
GOTERM_BP_DIRECT	GO:0045766~positive regulation of angiogenesis	14	1.51188	0.0337918	PTGIS, HSPB6, ANXA3, GATA6, HMGA2, GATA4, BRCA1, NR2E1, AQP1, TGFBR2, IL1A, SMOC2, ADAM12, CYP1B1	864	166	19453	1.89886	1	0.732188	0.727642
GOTERM_BP_DIRECT	GO:0032467~positive regulation of cytokinesis	6	0.647948	0.0339909	KIF14, KIF23, CDC6, ECT2, AURKB, CDC25B	864	41	19453	3.29488	1	0.732188	0.727642
GOTERM_BP_DIRECT	GO:0048286~lung alveolus development	6	0.647948	0.0339909	MMP12, MYOCD, FOXF1, ITGB6, ABCA12, STRA6	864	41	19453	3.29488	1	0.732188	0.727642
GOTERM_BP_DIRECT	GO:0042594~response to starvation	6	0.647948	0.0339909	PM20D1, PDK4, PPARG, HMGCS2, SSTR1, PPARGC1A	864	41	19453	3.29488	1	0.732188	0.727642
GOTERM_BP_DIRECT	GO:0071479~cellular response to ionizing radiation	6	0.647948	0.0339909	RAD51AP1, BLM, RAD51, BRCA1, ITGB6, ECT2	864	41	19453	3.29488	1	0.732188	0.727642
GOTERM_BP_DIRECT	GO:0090307~mitotic spindle assembly	6	0.647948	0.0339909	CDC20, TPX2, KIFC1, MYBL2, NEK2, KIF11	864	41	19453	3.29488	1	0.732188	0.727642
GOTERM_BP_DIRECT	GO:0042538~hyperosmotic salinity response	3	0.323974	0.0355829	TRPV4, AQP4, CLDN1	864	7	19453	9.64931	1	0.749061	0.744411
GOTERM_BP_DIRECT	GO:0046321~positive regulation of fatty acid oxidation	3	0.323974	0.0355829	NR4A3, PPARG, PPARGC1A	864	7	19453	9.64931	1	0.749061	0.744411
GOTERM_BP_DIRECT	GO:0051383~kinetochore organization	3	0.323974	0.0355829	CDT1, NUF2, NDC80	864	7	19453	9.64931	1	0.749061	0.744411
GOTERM_BP_DIRECT	GO:0030157~pancreatic juice secretion	3	0.323974	0.0355829	CEL, AQP5, AQP1	864	7	19453	9.64931	1	0.749061	0.744411
GOTERM_BP_DIRECT	GO:0048557~embryonic digestive tract morphogenesis	4	0.431965	0.037173	FOXF1, RBPMS2, IHH, HNF1B	864	17	19453	5.29766	1	0.774393	0.769585
GOTERM_BP_DIRECT	GO:0006629~lipid metabolic process	17	1.83585	0.0377471	PTPRN2, ADHFE1, CPNE7, CEL, B3GALT5, FMO5, LRP8, ALDH3B2, PLCXD3, VSIG2, FABP6, LIPH, APOD, PPARG, PLIN1, LPIN2, MGLL	864	221	19453	1.73193	1	0.774393	0.769585
GOTERM_BP_DIRECT	GO:0010971~positive regulation of G2/M transition of mitotic cell cycle	5	0.539957	0.0378313	CCNB1, CDK1, DTL, PBX1, CDC25B	864	29	19453	3.8819	1	0.774393	0.769585
GOTERM_BP_DIRECT	GO:0001556~oocyte maturation	5	0.539957	0.0378313	RPS6KA2, DMC1, ANG, TRIP13, CDC25B	864	29	19453	3.8819	1	0.774393	0.769585
GOTERM_BP_DIRECT	GO:0099505~regulation of presynaptic membrane potential	5	0.539957	0.0378313	GRIN3B, GRIK3, KCNJ3, GRIN2D, GRIA4	864	29	19453	3.8819	1	0.774393	0.769585
GOTERM_BP_DIRECT	GO:0007268~chemical synaptic transmission	19	2.05184	0.0387733	GABRB3, GABRQ, GABRP, HTR1E, NRXN1, GAD1, HTR2C, LPAR3, CEL, SLC6A2, GABRG3, LRP8, GRM4, PTCHD1, SST, KCNMB1, RPS6KA2, PLP1, HAP1	864	257	19453	1.66454	1	0.787663	0.782774
GOTERM_BP_DIRECT	GO:0007219~Notch signaling pathway	11	1.1879	0.0389048	DLX2, PLN, DNER, CNTN1, SIX1, HNF1B, SORBS2, KCNA5, NR0B2, TP63, TGFBR2	864	119	19453	2.08122	1	0.787663	0.782774
GOTERM_BP_DIRECT	GO:0008285~negative regulation of cell proliferation	30	3.23974	0.0394128	BTG2, DPT, PTHLH, CLMN, ABI3BP, RPS6KA2, CYP1B1, ADAMTS8, E2F7, TFAP2A, MYOCD, FGFBP1, BCL11B, TESC, ZBTB16, CDC6, SSTR1, PODN, DHRS2, KAT2B, IL1A, SFRP1, AZGP1, SST, FABP6, C18ORF54, CLDN19, TFF1, CDKN3, TP73	864	462	19453	1.46202	1	0.793612	0.788685
GOTERM_BP_DIRECT	GO:0007154~cell communication	6	0.647948	0.0406462	GJA3, GJB3, GJB5, ANG, OIP5, NRG1	864	43	19453	3.14163	1	0.814023	0.80897
GOTERM_BP_DIRECT	GO:0071380~cellular response to prostaglandin E stimulus	4	0.431965	0.0431772	SFRP1, PRKAA2, PPARG, ADCY6	864	18	19453	5.00334	1	0.860063	0.854724
GOTERM_BP_DIRECT	GO:0006936~muscle contraction	9	0.971922	0.0438021	TMOD1, MYOM1, DES, TNNT1, LMOD1, SCN7A, TNNI3, CACNA1H, SNTB1	864	89	19453	2.2768	1	0.867843	0.862456
GOTERM_BP_DIRECT	GO:0001934~positive regulation of protein phosphorylation	17	1.83585	0.0447546	TBX1, NTRK2, EPHA7, ODAM, WNT3A, LIMCH1, NTRK3, PELI2, CDCA8, ARRB1, IQGAP3, AURKB, P2RY1, LEPR, CLDN19, BIRC5, TNIK	864	226	19453	1.69361	1	0.881999	0.876524
GOTERM_BP_DIRECT	GO:0045143~homologous chromosome segregation	3	0.323974	0.0460705	PTTG1, ESPL1, PLK1	864	8	19453	8.44314	1	0.884324	0.878834
GOTERM_BP_DIRECT	GO:0030003~cellular cation homeostasis	3	0.323974	0.0460705	WNK4, SLC4A11, CLDN16	864	8	19453	8.44314	1	0.884324	0.878834
GOTERM_BP_DIRECT	GO:1904117~cellular response to vasopressin	3	0.323974	0.0460705	SCNN1B, CDC6, ADCY6	864	8	19453	8.44314	1	0.884324	0.878834
GOTERM_BP_DIRECT	GO:0070307~lens fiber cell development	3	0.323974	0.0460705	TMOD1, WNT7B, WNT7A	864	8	19453	8.44314	1	0.884324	0.878834
GOTERM_BP_DIRECT	GO:0006814~sodium ion transport	9	0.971922	0.0462918	SLC13A3, SCNN1B, SLC6A15, SLC4A11, SLC5A12, SCN7A, ATP1A2, SLC4A4, SLC38A4	864	90	19453	2.2515	1	0.884324	0.878834
GOTERM_BP_DIRECT	GO:0007156~homophilic cell adhesion via plasma membrane adhesion molecules	14	1.51188	0.0464657	PCDH9, CADM2, CDH8, CDH3, CDHR1, CDH12, FAT2, CNTN2, ME3, DSG3, PCDH1, DSCAML1, CDH18, DSC3	864	174	19453	1.81156	1	0.884324	0.878834
GOTERM_BP_DIRECT	GO:0090102~cochlea development	5	0.539957	0.046782	CCNA2, CALB1, NTRK3, KCNQ1, MCM2	864	31	19453	3.63146	1	0.884324	0.878834
GOTERM_BP_DIRECT	GO:0048701~embryonic cranial skeleton morphogenesis	5	0.539957	0.046782	TBX1, TFAP2A, DLX2, SIX1, TGFBR2	864	31	19453	3.63146	1	0.884324	0.878834
GOTERM_BP_DIRECT	GO:0010467~gene expression	12	1.2959	0.0473068	IL33, DLX3, SCNN1B, KCNQ1, ABCC6, WNK4, GATA6, CNTN1, SIX1, LPAR3, IQGAP3, TGM2	864	140	19453	1.92986	1	0.889705	0.884182
GOTERM_BP_DIRECT	GO:0042127~regulation of cell proliferation	14	1.51188	0.0482541	TFAP2A, TFAP2C, CXCL9, PID1, GKN1, CDCA7, FANCA, GKN2, MITF, FOXM1, TGFBR2, KIT, GHRL, SGK2	864	175	19453	1.8012	1	0.902936	0.897331
GOTERM_BP_DIRECT	GO:0051145~smooth muscle cell differentiation	4	0.431965	0.0496331	MYOCD, FOXF1, GATA6, ITGA8	864	19	19453	4.74001	1	0.905865	0.900241
GOTERM_BP_DIRECT	GO:0007548~sex differentiation	4	0.431965	0.0496331	DMRT2, DMRTA1, WNT7A, PBX1	864	19	19453	4.74001	1	0.905865	0.900241
GOTERM_BP_DIRECT	GO:0035162~embryonic hemopoiesis	4	0.431965	0.0496331	TPO, KIT, PBX1, TGFBR2	864	19	19453	4.74001	1	0.905865	0.900241
GOTERM_BP_DIRECT	GO:0033280~response to vitamin D	4	0.431965	0.0496331	KL, CYP24A1, STC2, SPP1	864	19	19453	4.74001	1	0.905865	0.900241
GOTERM_BP_DIRECT	GO:0048384~retinoic acid receptor signaling pathway	4	0.431965	0.0496331	TBX1, THRB, ESRRG, PPARG	864	19	19453	4.74001	1	0.905865	0.900241
GOTERM_BP_DIRECT	GO:0001662~behavioral fear response	5	0.539957	0.0516601	GNG7, HTR2C, ATP1A2, NR2E1, MAPK8IP2	864	32	19453	3.51798	1	0.938238	0.932414
GOTERM_BP_DIRECT	GO:0022617~extracellular matrix disassembly	6	0.647948	0.0520111	MMP12, MMP11, PRSS1, MMP13, MMP1, WDR72	864	46	19453	2.93675	1	0.940006	0.934171
GOTERM_BP_DIRECT	GO:0007160~cell-matrix adhesion	10	1.07991	0.0531786	COL17A1, ADAMTS13, TNXB, ITGA8, ITGA7, LYPD3, SORBS1, ITGB6, ADAMTS12, TMEM8B	864	109	19453	2.0656	1	0.956441	0.950503
GOTERM_BP_DIRECT	GO:0051726~regulation of cell cycle	19	2.05184	0.0546913	GADD45B, CCNF, PLK1, BRCA1, FOXM1, MAPK12, KAT2B, RBL1, MECOM, FAP, GRK5, BIRC5, E2F2, DMD, DTL, PRR11, PRKACB, CDKN3, TP73	864	268	19453	1.59622	1	0.973206	0.967165
GOTERM_BP_DIRECT	GO:0045494~photoreceptor cell maintenance	6	0.647948	0.056171	USH1G, CDHR1, ESRRB, USH1C, PROM1, CNGB1	864	47	19453	2.87426	1	0.973206	0.967165
GOTERM_BP_DIRECT	GO:0043046~DNA methylation involved in gamete generation	4	0.431965	0.0565291	PIWIL2, TDRD1, MAEL, TDRD5	864	20	19453	4.50301	1	0.973206	0.967165
GOTERM_BP_DIRECT	GO:0048514~blood vessel morphogenesis	4	0.431965	0.0565291	TBX1, LOX, CYP1B1, NR2F2	864	20	19453	4.50301	1	0.973206	0.967165
GOTERM_BP_DIRECT	GO:2000463~positive regulation of excitatory postsynaptic potential	5	0.539957	0.0568047	RIMS2, CUX2, NRXN1, WNT7A, GRIN2D	864	33	19453	3.41137	1	0.973206	0.967165
GOTERM_BP_DIRECT	GO:0001578~microtubule bundle formation	5	0.539957	0.0568047	CAPN6, MAP2, PRC1, PLK1, KIF20A	864	33	19453	3.41137	1	0.973206	0.967165
GOTERM_BP_DIRECT	GO:0006869~lipid transport	9	0.971922	0.0571665	SLC13A3, SLCO2A1, APOD, ABCA8, ABCA12, ABCA13, CIDEC, SERPINA5, GULP1	864	94	19453	2.1557	1	0.973206	0.967165
GOTERM_BP_DIRECT	GO:0044320~cellular response to leptin stimulus	3	0.323974	0.0575255	CCNA2, NR4A3, PID1	864	9	19453	7.50502	1	0.973206	0.967165
GOTERM_BP_DIRECT	GO:0071476~cellular hypotonic response	3	0.323974	0.0575255	TRPV4, SLC4A11, AQP5	864	9	19453	7.50502	1	0.973206	0.967165
GOTERM_BP_DIRECT	GO:0019227~neuronal action potential propagation	3	0.323974	0.0575255	NTRK2, CLDN19, NRCAM	864	9	19453	7.50502	1	0.973206	0.967165
GOTERM_BP_DIRECT	GO:0007494~midgut development	3	0.323974	0.0575255	PM20D1, FOXF1, HMGCS2	864	9	19453	7.50502	1	0.973206	0.967165
GOTERM_BP_DIRECT	GO:0045743~positive regulation of fibroblast growth factor receptor signaling pathway	3	0.323974	0.0575255	SMOC2, FGFBP1, NRXN1	864	9	19453	7.50502	1	0.973206	0.967165
GOTERM_BP_DIRECT	GO:0043586~tongue development	3	0.323974	0.0575255	WNT10A, KCNE2, KIT	864	9	19453	7.50502	1	0.973206	0.967165
GOTERM_BP_DIRECT	GO:0000226~microtubule cytoskeleton organization	12	1.2959	0.058128	TTLL7, TUBA3E, TUBAL3, MAP2, TUBB3, PRC1, MAP7D2, CDK1, CNTN2, NEFL, BIRC5, NEFH	864	145	19453	1.86331	1	0.978928	0.972851
GOTERM_BP_DIRECT	GO:0007267~cell-cell signaling	17	1.83585	0.0592077	GABRB3, TFAP2C, CXCL9, FGFBP1, VIPR2, IHH, GATA4, CXCL5, PTHLH, BMP3, GJA3, GJB4, GJB3, SST, GJB5, PCDH1, FGF11	864	234	19453	1.63571	1	0.9926	0.986438
GOTERM_BP_DIRECT	GO:0040008~regulation of growth	7	0.75594	0.0600131	CCNB2, IHH, NEDD9, HMGA2, PRAME, TGFBR2, TMEM8B	864	63	19453	2.50167	1	0.996511	0.990325
GOTERM_BP_DIRECT	GO:0016339~calcium-dependent cell-cell adhesion via plasma membrane cell adhesion molecules	6	0.647948	0.0605169	SELP, CDH3, NRXN1, CDH12, CDH18, CDH8	864	48	19453	2.81438	1	0.996511	0.990325
GOTERM_BP_DIRECT	GO:0001568~blood vessel development	6	0.647948	0.0605169	TBX1, CFC1B, DLX3, FOXF1, TGFBR2, STRA6	864	48	19453	2.81438	1	0.996511	0.990325
GOTERM_BP_DIRECT	GO:0048538~thymus development	6	0.647948	0.0605169	TBX1, CCNB2, FOXE1, BCL11B, SIX1, PBX1	864	48	19453	2.81438	1	0.996511	0.990325
GOTERM_BP_DIRECT	GO:0008016~regulation of heart contraction	5	0.539957	0.0622134	PLN, DES, THRB, KCNQ1, CACNA1H	864	34	19453	3.31104	1	1	0.99406
GOTERM_BP_DIRECT	GO:1905606~regulation of presynapse assembly	5	0.539957	0.0622134	WNT3A, SLITRK1, NRXN1, NTRK3, WNT7A	864	34	19453	3.31104	1	1	0.99406
GOTERM_BP_DIRECT	GO:0045931~positive regulation of mitotic cell cycle	5	0.539957	0.0622134	SMOC2, CCNB1, BIRC5, CDC25B, AURKA	864	34	19453	3.31104	1	1	0.99406
GOTERM_BP_DIRECT	GO:0019433~triglyceride catabolic process	4	0.431965	0.0638523	PM20D1, LIPH, PNPLA1, MGLL	864	21	19453	4.28858	1	1	0.99406
GOTERM_BP_DIRECT	GO:0034755~iron ion transmembrane transport	4	0.431965	0.0638523	TF, STEAP4, SCARA5, LTF	864	21	19453	4.28858	1	1	0.99406
GOTERM_BP_DIRECT	GO:0001502~cartilage condensation	4	0.431965	0.0638523	COL11A1, MGP, WNT7A, BARX2	864	21	19453	4.28858	1	1	0.99406
GOTERM_BP_DIRECT	GO:0003091~renal water homeostasis	4	0.431965	0.0638523	AQP4, PRKACB, ADCY6, AQP1	864	21	19453	4.28858	1	1	0.99406
GOTERM_BP_DIRECT	GO:0002244~hematopoietic progenitor cell differentiation	8	0.863931	0.064305	TOP2A, ANLN, SFRP1, FST, KIT, ESCO2, KRT75, BVES	864	80	19453	2.2515	1	1	0.99406
GOTERM_BP_DIRECT	GO:0030900~forebrain development	6	0.647948	0.0650481	STIL, CCKAR, PCDH9, NR2F2, SSTR1, DCLK1	864	49	19453	2.75694	1	1	0.99406
GOTERM_BP_DIRECT	GO:0009952~anterior/posterior pattern specification	9	0.971922	0.066302	TBX1, NEUROD1, CFC1B, BTG2, ZBTB16, HNF1B, NR2F2, HES2, PBX1	864	97	19453	2.08902	1	1	0.99406
GOTERM_BP_DIRECT	GO:0018105~peptidyl-serine phosphorylation	14	1.51188	0.0665132	PNCK, PLK1, TTK, DCLK1, MAPK12, AURKA, TGFBR2, RPS6KA6, RPS6KA2, PBK, CDK1, CLSPN, SGK2, PRKACB	864	184	19453	1.7131	1	1	0.99406
GOTERM_BP_DIRECT	GO:0015701~bicarbonate transport	5	0.539957	0.0678832	CA4, SLC26A7, SLC4A11, SLC26A9, SLC4A4	864	35	19453	3.21644	1	1	0.99406
GOTERM_BP_DIRECT	GO:0032147~activation of protein kinase activity	5	0.539957	0.0678832	TPX2, KIF14, CLSPN, ECT2, TGFBR2	864	35	19453	3.21644	1	1	0.99406
GOTERM_BP_DIRECT	GO:0050873~brown fat cell differentiation	5	0.539957	0.0678832	PLAC8, RGS2, PRDM16, SLC2A4, PPARGC1A	864	35	19453	3.21644	1	1	0.99406
GOTERM_BP_DIRECT	GO:0021549~cerebellum development	6	0.647948	0.069764	NEUROD1, GBX2, CNTN1, FAIM2, HAP1, SSTR1	864	50	19453	2.70181	1	1	0.99406
GOTERM_BP_DIRECT	GO:0006171~cAMP biosynthetic process	3	0.323974	0.0698419	ADCY2, ADCY6, ADCY5	864	10	19453	6.75451	1	1	0.99406
GOTERM_BP_DIRECT	GO:0072112~glomerular visceral epithelial cell differentiation	3	0.323974	0.0698419	CD24, PROM1, KLF15	864	10	19453	6.75451	1	1	0.99406
GOTERM_BP_DIRECT	GO:0060052~neurofilament cytoskeleton organization	3	0.323974	0.0698419	NEFL, NEFH, INA	864	10	19453	6.75451	1	1	0.99406
GOTERM_BP_DIRECT	GO:0060575~intestinal epithelial cell differentiation	3	0.323974	0.0698419	GATA6, GATA5, GATA4	864	10	19453	6.75451	1	1	0.99406
GOTERM_BP_DIRECT	GO:0060452~positive regulation of cardiac muscle contraction	3	0.323974	0.0698419	CHGA, RGS2, KCNQ1	864	10	19453	6.75451	1	1	0.99406
GOTERM_BP_DIRECT	GO:0034080~CENP-A containing nucleosome assembly	3	0.323974	0.0698419	HJURP, OIP5, CENPA	864	10	19453	6.75451	1	1	0.99406
GOTERM_BP_DIRECT	GO:0048103~somatic stem cell division	3	0.323974	0.0698419	WNT3A, KIT, WNT7A	864	10	19453	6.75451	1	1	0.99406
GOTERM_BP_DIRECT	GO:0043523~regulation of neuron apoptotic process	4	0.431965	0.0715881	GRM4, KIF14, PCSK9, FAIM2	864	22	19453	4.09364	1	1	0.99406
GOTERM_BP_DIRECT	GO:0055075~potassium ion homeostasis	4	0.431965	0.0715881	SLC9A4, SCNN1B, KCNQ1, KCNA5	864	22	19453	4.09364	1	1	0.99406
GOTERM_BP_DIRECT	GO:0055007~cardiac muscle cell differentiation	4	0.431965	0.0715881	MYOCD, GATA6, NRG1, SYNE1	864	22	19453	4.09364	1	1	0.99406
GOTERM_BP_DIRECT	GO:0045665~negative regulation of neuron differentiation	7	0.75594	0.071971	ASPM, ZNF536, CNTN2, DMD, NR2E1, PBX1, TP73	864	66	19453	2.38796	1	1	0.99406
GOTERM_BP_DIRECT	GO:0016477~cell migration	19	2.05184	0.0723616	FOXE1, NTN4, NEDD9, PIK3C2G, GFRA1, FMN2, ADAMTS12, DEPDC1B, SH3BP1, FSCN1, CDK1, NOSTRIN, RHOU, PDILT, ANG, RHOV, ITGB6, CD24, CTHRC1	864	278	19453	1.5388	1	1	0.99406
GOTERM_BP_DIRECT	GO:0045893~positive regulation of transcription, DNA-templated	42	4.53564	0.073027	BLM, CALCOCO1, FOXE1, GATA6, SIX1, GATA4, BRCA1, FOXM1, NEUROD1, MECOM, ZIC2, PRDM16, ATOH8, MYB, HAS3, SPP1, PPARGC1A, TP63, TFAP2A, TBX1, MYOCD, RBPMS, EGF, WNT3A, FOXF1, TESC, ZBTB16, ESRRB, HMGA2, WNT7A, HNF1B, MITF, NR2F2, NR0B2, TDRD3, KLF2, CCNA2, KAT2B, SFRP1, TF, PPARG, TP73	864	728	19453	1.29894	1	1	0.99406
GOTERM_BP_DIRECT	GO:0007173~epidermal growth factor receptor signaling pathway	6	0.647948	0.0746633	PIGR, EGF, REPS2, FAM83C, FAM83B, FAM83A	864	51	19453	2.64883	1	1	0.99406
GOTERM_BP_DIRECT	GO:0071456~cellular response to hypoxia	11	1.1879	0.0748361	CCNA2, SFRP1, ACAA2, PTGIS, KCNMB1, STC2, GATA6, PPARG, SLC2A4, FMN2, AQP1	864	134	19453	1.84825	1	1	0.99406
GOTERM_BP_DIRECT	GO:0008217~regulation of blood pressure	8	0.863931	0.0752258	CHGA, ACSM3, SCNN1B, KCNQ1, WNK4, HBB, PPARG, ATP1A2	864	83	19453	2.17012	1	1	0.99406
GOTERM_BP_DIRECT	GO:0007368~determination of left/right symmetry	7	0.75594	0.0762393	TBX1, CFC1B, STIL, DNAH11, FOXF1, DAAM2, FOXJ1	864	67	19453	2.35232	1	1	0.99406
GOTERM_BP_DIRECT	GO:0007346~regulation of mitotic cell cycle	7	0.75594	0.0762393	CDC20, ASAH2, PLK1, BIRC5, DLGAP5, TP73, TMEM8B	864	67	19453	2.35232	1	1	0.99406
GOTERM_BP_DIRECT	GO:0006493~protein O-linked glycosylation	7	0.75594	0.0762393	GALNT12, GALNT6, GALNT14, B3GNT7, FUT9, B3GNT6, B3GALT5	864	67	19453	2.35232	1	1	0.99406
GOTERM_BP_DIRECT	GO:0006805~xenobiotic metabolic process	10	1.07991	0.0792103	SULT1B1, SLCO1B1, CYP2C9, UGT2B15, SLCO1B3, CYP1B1, SLC28A2, CYP2C19, CYP3A5, FMO5	864	118	19453	1.90805	1	1	0.99406
GOTERM_BP_DIRECT	GO:0006833~water transport	4	0.431965	0.0797209	SLC4A11, AQP4, AQP5, AQP1	864	23	19453	3.91566	1	1	0.99406
GOTERM_BP_DIRECT	GO:0006633~fatty acid biosynthetic process	6	0.647948	0.0797445	PRKAA2, ACSM3, LIPH, BRCA1, ACACB, MGLL	864	52	19453	2.59789	1	1	0.99406
GOTERM_BP_DIRECT	GO:0008344~adult locomotory behavior	6	0.647948	0.0797445	TMOD1, CXCL12, CHL1, ATP1A2, SHANK2, GRIN2D	864	52	19453	2.59789	1	1	0.99406
GOTERM_BP_DIRECT	GO:0006281~DNA repair	20	2.15983	0.0800956	POLQ, WDHD1, BLM, BTG2, UHRF1, EYA2, NUDT1, FANCA, BRCA1, TEX15, FOXM1, RAD51AP1, RECQL4, RAD51, PTTG1, EXO1, DMC1, CDK1, RAD54L, CLSPN	864	301	19453	1.49602	1	1	0.99406
GOTERM_BP_DIRECT	GO:0021846~cell proliferation in forebrain	3	0.323974	0.0829206	WNT3A, KIF14, WNT7A	864	11	19453	6.14047	1	1	0.99406
GOTERM_BP_DIRECT	GO:1904668~positive regulation of ubiquitin protein ligase activity	3	0.323974	0.0829206	CDC20, UBE2C, PLK1	864	11	19453	6.14047	1	1	0.99406
GOTERM_BP_DIRECT	GO:0051988~regulation of attachment of spindle microtubules to kinetochore	3	0.323974	0.0829206	SPAG5, NEK2, ECT2	864	11	19453	6.14047	1	1	0.99406
GOTERM_BP_DIRECT	GO:0007517~muscle organ development	9	0.971922	0.083423	TBX1, TRIM72, CENPF, FHL1, ITGA7, DMD, BVES, CACNA1H, MAPK12	864	102	19453	1.98662	1	1	0.99406
GOTERM_BP_DIRECT	GO:0043434~response to peptide hormone	6	0.647948	0.0850056	BTG2, CXCL12, STC2, REG1A, NEFL, TFF1	864	53	19453	2.54887	1	1	0.99406
GOTERM_BP_DIRECT	GO:0000082~G1/S transition of mitotic cell cycle	7	0.75594	0.0851959	CCNA2, USP26, CDK1, RCC1, RHOU, IQGAP3, CDKN3	864	69	19453	2.28414	1	1	0.99406
GOTERM_BP_DIRECT	GO:0018153~isopeptide cross-linking via N6-(L-isoglutamyl)-L-lysine	2	0.215983	0.0867607	IVL, TGM2	864	2	19453	22.515	1	1	0.99406
GOTERM_BP_DIRECT	GO:0008315~meiotic G2/MI transition	2	0.215983	0.0867607	CCNB2, NDC80	864	2	19453	22.515	1	1	0.99406
GOTERM_BP_DIRECT	GO:0032912~negative regulation of transforming growth factor beta2 production	2	0.215983	0.0867607	CDH3, GATA6	864	2	19453	22.515	1	1	0.99406
GOTERM_BP_DIRECT	GO:1901390~positive regulation of transforming growth factor beta activation	2	0.215983	0.0867607	TNXB, GATA6	864	2	19453	22.515	1	1	0.99406
GOTERM_BP_DIRECT	GO:0072139~glomerular parietal epithelial cell differentiation	2	0.215983	0.0867607	CD24, PROM1	864	2	19453	22.515	1	1	0.99406
GOTERM_BP_DIRECT	GO:1902362~melanocyte apoptotic process	2	0.215983	0.0867607	FAP, MITF	864	2	19453	22.515	1	1	0.99406
GOTERM_BP_DIRECT	GO:1904597~negative regulation of connective tissue replacement involved in inflammatory response wound healing	2	0.215983	0.0867607	ABI3BP, PPARG	864	2	19453	22.515	1	1	0.99406
GOTERM_BP_DIRECT	GO:0038188~cholecystokinin signaling pathway	2	0.215983	0.0867607	CCKAR, CCKBR	864	2	19453	22.515	1	1	0.99406
GOTERM_BP_DIRECT	GO:0000022~mitotic spindle elongation	2	0.215983	0.0867607	PRC1, KIF23	864	2	19453	22.515	1	1	0.99406
GOTERM_BP_DIRECT	GO:1901248~positive regulation of lung ciliated cell differentiation	2	0.215983	0.0867607	FOXJ1, TP73	864	2	19453	22.515	1	1	0.99406
GOTERM_BP_DIRECT	GO:0007626~locomotory behavior	8	0.863931	0.0871691	CALB1, NEGR1, GNG7, CNTN1, HTR2C, NRG1, ASTN1, ADCY5	864	86	19453	2.09442	1	1	0.99406
GOTERM_BP_DIRECT	GO:0030031~cell projection assembly	4	0.431965	0.088234	CYFIP2, RHOU, RHOV, NEFH	864	24	19453	3.75251	1	1	0.99406
GOTERM_BP_DIRECT	GO:1900181~negative regulation of protein localization to nucleus	4	0.431965	0.088234	TMEM98, TRIM29, CLDN18, DCLK1	864	24	19453	3.75251	1	1	0.99406
GOTERM_BP_DIRECT	GO:0030182~neuron differentiation	13	1.40389	0.0898308	EMX1, NTRK2, WNT10A, MYEF2, WNT3A, WNT7B, WNT7A, PCSK9, VAX1, NEUROD1, FUT9, ATOH8, LHX9	864	175	19453	1.67255	1	1	0.99406
GOTERM_BP_DIRECT	GO:0071560~cellular response to transforming growth factor beta stimulus	7	0.75594	0.0898825	CLEC3B, SFRP1, WNT10A, CILP, PDGFD, WNT7A, CLDN1	864	70	19453	2.2515	1	1	0.99406
GOTERM_BP_DIRECT	GO:0050890~cognition	6	0.647948	0.0904445	CUX2, PTCHD1, CHL1, FAM107A, GPR155, STRA6	864	54	19453	2.50167	1	1	0.99406
GOTERM_BP_DIRECT	GO:0045880~positive regulation of smoothened signaling pathway	5	0.539957	0.093087	SCUBE2, SFRP1, SCUBE1, IHH, DCDC2	864	39	19453	2.88654	1	1	0.99406
GOTERM_BP_DIRECT	GO:0048813~dendrite morphogenesis	5	0.539957	0.093087	MAP2, DCDC2, MAPK8IP2, LRP8, DCLK1	864	39	19453	2.88654	1	1	0.99406
GOTERM_BP_DIRECT	GO:0060173~limb development	5	0.539957	0.093087	KAT2B, RSPO2, B4GALNT1, NR2F2, KREMEN2	864	39	19453	2.88654	1	1	0.99406
GOTERM_BP_DIRECT	GO:0071356~cellular response to tumor necrosis factor	11	1.1879	0.0936124	CCL14, AKAP12, SFRP1, ADAMTS13, PID1, CYP1B1, BRCA1, SLC2A4, ADAMTS12, CLDN1, KLF2	864	140	19453	1.76904	1	1	0.99406
GOTERM_BP_DIRECT	GO:0042572~retinol metabolic process	6	0.647948	0.0960588	ADH1C, ADH1B, ALDH1A1, CYP1B1, CEL, CYP3A5	864	55	19453	2.45619	1	1	0.99406
GOTERM_BP_DIRECT	GO:0010976~positive regulation of neuron projection development	10	1.07991	0.0965129	KAT2B, NTRK2, RGS2, NEGR1, FUT9, NTRK3, STMN2, CNTN1, DMD, TOX	864	123	19453	1.83049	1	1	0.99406
GOTERM_BP_DIRECT	GO:0098915~membrane repolarization during ventricular cardiac muscle cell action potential	3	0.323974	0.0966702	KCNE2, KCNQ1, KCNJ3	864	12	19453	5.62876	1	1	0.99406
GOTERM_BP_DIRECT	GO:0034501~protein localization to kinetochore	3	0.323974	0.0966702	CDK1, TTK, AURKB	864	12	19453	5.62876	1	1	0.99406
GOTERM_BP_DIRECT	GO:0097267~omega-hydroxylase P450 pathway	3	0.323974	0.0966702	CYP2C9, CYP1B1, CYP2C19	864	12	19453	5.62876	1	1	0.99406
GOTERM_BP_DIRECT	GO:0042592~homeostatic process	3	0.323974	0.0966702	SLITRK1, WNT7B, ANG	864	12	19453	5.62876	1	1	0.99406
GOTERM_BP_DIRECT	GO:0021794~thalamus development	3	0.323974	0.0966702	PTCHD1, GBX2, SRD5A1	864	12	19453	5.62876	1	1	0.99406
GOTERM_BP_DIRECT	GO:0032780~negative regulation of ATPase activity	3	0.323974	0.0966702	PLN, TNNI3, LTF	864	12	19453	5.62876	1	1	0.99406
GOTERM_BP_DIRECT	GO:0032869~cellular response to insulin stimulus	9	0.971922	0.0988256	KAT2B, SRD5A1, PCSK9, TRIB3, PPARG, SORBS1, SLC2A4, HMGCS2, LPIN2	864	106	19453	1.91165	1	1	0.99406

## Sheet: READ
Category	Term	Count	%	PValue	Genes	List Total	Pop Hits	Pop Total	Fold Enrichment	Bonferroni	Benjamini	FDR
GOTERM_BP_DIRECT	GO:0007155~cell adhesion	57	6.20915	1.7482e-08	CNTNAP3, SRPX, PTPRU, SPON1, CTNND2, ICAM5, CLDN2, CLDN1, HAPLN1, COMP, CDH3, CHL1, CLDN23, MADCAM1, CD36, EDIL3, CD177, EPHA4, MYBPC1, FIBCD1, CLDN5, AZGP1, OBSCN, MMRN1, CLDN8, ITGA8, PKP1, DSC2, GNE, DDR2, NLGN1, TNXB, LAMA2, NEDD9, DPT, PCDH19, THBS4, RELN, AOC3, CGREF1, CADM2, PCDH7, ADAM32, S100B, L1CAM, LYVE1, MFAP4, KITLG, CXCL12, PTK7, SSPN, CNTN1, CNTN2, CNTN3, FOLR2, SIGLEC6, FERMT2	864	566	19453	2.26742	6.62198e-05	6.6222e-05	6.54178e-05
GOTERM_BP_DIRECT	GO:0007275~multicellular organism development	24	2.61438	9.20386e-08	RET, PDGFRA, NTRK2, LTK, MUSK, EDN3, CRABP1, SPINK5, HUNK, KREMEN2, FSTL4, HOXA10, MMP11, HOXA9, CDH3, AXL, CDH22, LEPR, GCNT2, TNFRSF17, ROR1, ROS1, CDH19, DDR2	864	144	19453	3.75251	0.000348581	0.000174321	0.000172204
GOTERM_BP_DIRECT	GO:0010976~positive regulation of neuron projection development	20	2.17865	2.00318e-06	RET, NTRK2, NLGN1, LTK, NEGR1, MUSK, STMN2, PTN, RGMA, RGS2, RELN, FUT9, LRRC7, CNR1, PTK7, CNTN1, ROR1, DMD, TOX, DDR2	864	123	19453	3.66098	0.00755935	0.00219581	0.00216914
GOTERM_BP_DIRECT	GO:0010273~detoxification of copper ion	8	0.87146	2.65657e-06	MUC2, MT1M, MT1F, MT1G, MT1H, MT1X, MT3, MT1E	864	16	19453	11.2575	0.0100126	0.00219581	0.00216914
GOTERM_BP_DIRECT	GO:0031175~neuron projection development	20	2.17865	2.89837e-06	LGI1, PSD, GPM6A, NLGN1, TNXB, UNC5A, NEGR1, MYOC, NRXN1, STMN2, STMN3, STMN4, GFRA1, PPP1R9A, L1CAM, AREG, RGMA, PLP1, CNTN1, GPM6B	864	126	19453	3.57382	0.010919	0.00219581	0.00216914
GOTERM_BP_DIRECT	GO:0071248~cellular response to metal ion	7	0.762527	9.83232e-06	MT1M, MT1F, MT1G, MT1H, MT1X, MT3, MT1E	864	13	19453	12.1235	0.0365599	0.00620747	0.00613209
GOTERM_BP_DIRECT	GO:0019233~sensory perception of pain	12	1.30719	1.69492e-05	UCHL1, EDNRB, MME, TRPA1, CNR1, HOXD1, SCN9A, NPY1R, NDN, TAC1, PTGS2, PTGES	864	53	19453	5.09775	0.0621866	0.00805513	0.00795731
GOTERM_BP_DIRECT	GO:0007411~axon guidance	24	2.61438	1.91384e-05	LGI1, RET, EPHA4, EPHA7, LAMA2, UNC5A, EDN3, NRXN1, PTPRO, VSTM2L, UNC5C, SEMA3E, GFRA3, L1CAM, BMP7, RELN, CXCL12, CHL1, PTK7, KIF5A, CNTN1, CNTN2, SLIT3, FEZF1	864	195	19453	2.77108	0.0699314	0.00805513	0.00795731
GOTERM_BP_DIRECT	GO:0016055~Wnt signaling pathway	24	2.61438	1.91384e-05	DLX3, WNT7B, CTNND2, LEF1, TCF7, KREMEN2, AXIN2, APCDD1, NKD1, NKD2, TMEM198, DKK4, SFRP4, SFRP1, WNT11, DAAM2, FRZB, RSPO2, DACT3, SOSTDC1, NOTUM, AMOTL1, WNT2, FERMT2	864	195	19453	2.77108	0.0699314	0.00805513	0.00795731
GOTERM_BP_DIRECT	GO:0006508~proteolysis	41	4.46623	3.82214e-05	PCSK2, CFD, DPP10, PCSK1, TPSD1, ADAMDEC1, TPSB2, CPB1, CFI, PRSS22, C2, DPP6, CAPN9, RELN, ADAMTS1, ANPEP, UBD, MMP28, RHPN1, CLCA1, CTSG, TPSAB1, CTSE, CPA6, CLCA4, CPA3, MMP7, MME, TPSG1, F12, FBXO2, ADAM32, PRSS33, KLK10, MMP9, TMPRSS13, MMP11, DPEP1, MASP1, CPVL, CFB	864	458	19453	2.01554	0.134792	0.0144783	0.0143024
GOTERM_BP_DIRECT	GO:0008284~positive regulation of cell proliferation	46	5.01089	5.00716e-05	CCL14, REG3A, CNTFR, TNXB, REG1B, REG1A, LEF1, PTN, TNFRSF11A, FGF2, NTN1, AREG, PLAC8, ESM1, EDNRB, PDGFD, GCNT2, CHP2, DMD, WNT2, IL6R, KRT6A, WWTR1, PDGFRA, NTRK2, EPHA4, MYOCD, EDN3, EGF, GLP2R, PDX1, LIFR, S100B, MEIS2, ADRA2A, MLXIPL, CLDN5, CXCL10, BMP2, SFRP1, KITLG, MAB21L2, FGF18, MEIS3P1, VIP, FOLR2	864	545	19453	1.90035	0.172773	0.0172428	0.0170335
GOTERM_BP_DIRECT	GO:0030178~negative regulation of Wnt signaling pathway	11	1.19826	8.13648e-05	DKK4, SFRP4, SFRP1, FRZB, SFRP5, DACT3, SOSTDC1, NOTUM, APCDD1, NKD1, NKD2	864	52	19453	4.7628	0.265248	0.0256842	0.0253723
GOTERM_BP_DIRECT	GO:0006882~cellular zinc ion homeostasis	9	0.980392	0.000145224	SLC30A2, MT1M, MT1F, MT1G, MT1H, MT1X, SLC30A10, MT3, MT1E	864	36	19453	5.62876	0.423135	0.0359099	0.0354739
GOTERM_BP_DIRECT	GO:0030855~epithelial cell differentiation	15	1.63399	0.000145821	DLX3, DLX6, SPINK5, KRT24, KRT23, SIX1, TCF21, KRT20, BMP7, SLC9A2, DHRS9, KRT16, KRT14, GSTA1, CES1	864	101	19453	3.34382	0.424439	0.0359099	0.0354739
GOTERM_BP_DIRECT	GO:0030335~positive regulation of cell migration	27	2.94118	0.00015489	RET, GRB7, SYNPO2, LEF1, FAM107A, NEDD9, SEMA3E, CLDN1, WNT11, PDGFD, GCNT2, CCL24, PDGFRA, EPHA4, MMP7, MYOC, EGF, CAV1, RDX, MMP9, ADRA2A, BMP2, CXCL12, DAAM2, PLP1, INSM1, FERMT2	864	267	19453	2.2768	0.443878	0.0359099	0.0354739
GOTERM_BP_DIRECT	GO:0098609~cell-cell adhesion	22	2.39651	0.000161808	TNXB, NEGR1, CTNND2, ICAM5, CLDN2, CELSR1, NTN1, LPP, TMEM47, TMIGD1, LGALS2, OBSCN, CDH3, SRPX2, TRIM29, LRRC7, ITGA8, CNTN1, PKP1, DSC2, LIMS2, CDH19	864	195	19453	2.54016	0.458264	0.0359099	0.0354739
GOTERM_BP_DIRECT	GO:0060070~canonical Wnt signaling pathway	15	1.63399	0.000162244	WNT7B, LRRK2, LEF1, TCF7, FGF2, SFRP4, SFRP1, EDNRB, WNT11, FRZB, SFRP5, RSPO2, DACT3, SOSTDC1, WNT2	864	102	19453	3.31104	0.459158	0.0359099	0.0354739
GOTERM_BP_DIRECT	GO:0045109~intermediate filament organization	12	1.30719	0.000185953	KRT80, KRT16, KRT14, KRT24, KRT23, NEFL, KRT5, KRT20, KRT75, KRT6C, INA, KRT6A	864	68	19453	3.97324	0.505623	0.0359099	0.0354739
GOTERM_BP_DIRECT	GO:0008285~negative regulation of cell proliferation	39	4.24837	0.000202855	PTPRU, DPT, PTGS2, FGF2, FGFRL1, RERG, ADAMTS1, FRZB, ABI3BP, NDN, SPEG, SLIT3, MSX1, IGFBP6, FEZF1, ZBTB7C, BCHE, CGREF1, MYOCD, CDKN2A, FBXO2, PDX1, AXIN2, PODN, BMP7, DHRS2, PHOX2B, SSTR5, SFRP4, BMP2, SFRP1, AZGP1, ZEB1, SST, SFRP5, PMP22, INSM1, PTGES, SKAP2	864	462	19453	1.90062	0.536288	0.0359099	0.0354739
GOTERM_BP_DIRECT	GO:0045666~positive regulation of neuron differentiation	14	1.52505	0.000205025	FOXA1, TGIF2, IRX3, GDPD5, S100B, ADRA2C, BMP7, PHOX2B, SOCS2, BMP2, CXCL12, ZEB1, DMD, FEZF1	864	92	19453	3.4262	0.540085	0.0359099	0.0354739
GOTERM_BP_DIRECT	GO:0031640~killing of cells of other organism	14	1.52505	0.000205025	CHGA, DEFA6, CCL21, CCL20, DEFA5, PLA2G2A, CXCL10, CXCL11, CXCL12, C8G, C7, CCL19, TAC1, KRT6A	864	92	19453	3.4262	0.540085	0.0359099	0.0354739
GOTERM_BP_DIRECT	GO:0042475~odontogenesis of dentin-containing tooth	11	1.19826	0.000211035	EDAR, JAG2, PDGFRA, BMP2, DLX3, HAND2, LEF1, SOSTDC1, MSX1, BMP7, NKX2-3	864	58	19453	4.27009	0.550439	0.0359099	0.0354739
GOTERM_BP_DIRECT	GO:0090090~negative regulation of canonical Wnt signaling pathway	20	2.17865	0.000218038	WWTR1, PTPRU, CAV1, PTPRO, SHISA3, AXIN2, SOX10, NKD1, NKD2, DKK4, SFRP4, BMP2, SFRP1, WNT11, FRZB, SFRP5, DACT3, SOSTDC1, IGFBP6, NOTUM	864	171	19453	2.63334	0.562211	0.0359099	0.0354739
GOTERM_BP_DIRECT	GO:0008217~regulation of blood pressure	13	1.41612	0.00028676	CHGA, CYP4F3, NPY1R, HBB, ATP1A2, ATP2B1, PTGS2, PTGS1, SCNN1G, EDNRB, SCNN1B, ANPEP, SGK1	864	83	19453	3.52645	0.662572	0.0452604	0.0447107
GOTERM_BP_DIRECT	GO:0022010~central nervous system myelination	6	0.653595	0.000351544	PLP1, CNTN2, MAL, SOX10, ASPA, GPM6B	864	15	19453	9.00602	0.736021	0.053266	0.0526192
GOTERM_BP_DIRECT	GO:0007165~signal transduction	85	9.25926	0.000375227	GABRB3, RET, CNTFR, PTPRR, LRRK2, CTNND2, REG1A, VLDLR, NR3C1, FGF2, RERG, GLDN, AKAP12, GRB14, CHL1, RGS1, ANPEP, FAM3B, CNGA3, MADCAM1, PRKACB, INSL5, CHGB, PSD, MYOC, KCNK10, EDN3, PRKCB, PDE4D, HUNK, ANK2, GFRA1, GFRA3, GFRA2, GABRG2, OLFM1, OLFM3, VGF, CEACAM7, SFRP5, PKP1, SPARCL1, PDE5A, PPP1R12B, ZP3, DDR2, PTGES, SKAP2, PHLPP2, GRB7, REG3A, RETNLB, LTK, BEX1, NRXN1, CRABP1, NEDD9, TNFRSF…	864	1307	19453	1.46425	0.758679	0.0546677	0.0540038
GOTERM_BP_DIRECT	GO:0001764~neuron migration	16	1.74292	0.000394597	GPM6A, NTRK2, USP9Y, GFRA3, CELSR1, NTN1, PHOX2B, DCLK1, TUBB2B, TUBB2A, RELN, CXCL12, CHL1, AXL, NDN, FEZF1	864	124	19453	2.90517	0.775758	0.0553605	0.0546883
GOTERM_BP_DIRECT	GO:0043434~response to peptide hormone	10	1.08932	0.000488233	PCSK1, REG3A, CXCL12, REG1B, STC2, REG1A, NEFL, AREG, BMP7, GNAI1	864	53	19453	4.24812	0.842743	0.0619576	0.0612053
GOTERM_BP_DIRECT	GO:0048484~enteric nervous system development	6	0.653595	0.000492742	RET, EDNRB, SOX10, PHOX2B, PHOX2A, SLC6A4	864	16	19453	8.44314	0.845408	0.0619576	0.0612053
GOTERM_BP_DIRECT	GO:0071294~cellular response to zinc ion	7	0.762527	0.000507045	MT1M, MT1F, MT1G, MT1H, MT1X, MT3, MT1E	864	24	19453	6.56689	0.853565	0.0619576	0.0612053
GOTERM_BP_DIRECT	GO:0010881~regulation of cardiac muscle contraction by regulation of the release of sequestered calcium ion	7	0.762527	0.000507045	GSTM2, PLN, CASQ2, DMD, ATP1A2, ANK2, PRKACB	864	24	19453	6.56689	0.853565	0.0619576	0.0612053
GOTERM_BP_DIRECT	GO:0048812~neuron projection morphogenesis	11	1.19826	0.000547406	GPM6A, NLGN1, WNT7B, LRRK2, EPB41L3, NEFL, DMD, SGK1, BMP7, DCLK1, GAS7	864	65	19453	3.81024	0.874336	0.0632961	0.0625274
GOTERM_BP_DIRECT	GO:0006936~muscle contraction	13	1.41612	0.000551418	MYOM1, MYBPC1, LMOD1, TACR2, MYOM3, CKMT2, GNAO1, FXYD1, SSPN, SCN7A, TNNI3, CRYAB, SNTB1	864	89	19453	3.28871	0.876232	0.0632961	0.0625274
GOTERM_BP_DIRECT	GO:0051897~positive regulation of protein kinase B signaling	20	2.17865	0.000590683	RET, PDGFRA, NTRK2, LTK, MYOC, MUSK, CCL21, EGF, NRXN1, SEMA3E, FGF2, AREG, AXL, PDGFD, GCNT2, CHI3L1, ROR1, CCL19, FERMT2, DDR2	864	185	19453	2.43406	0.893346	0.065809	0.0650098
GOTERM_BP_DIRECT	GO:0006814~sodium ion transport	13	1.41612	0.000611065	SLC13A3, ATP1A2, SLC4A4, SLC5A6, SLC5A7, SCNN1G, SCNN1B, FXYD1, SCN9A, SCN7A, SLC17A8, SGK1, SLC17A4	864	90	19453	3.25217	0.901276	0.0661347	0.0653316
GOTERM_BP_DIRECT	GO:0006940~regulation of smooth muscle contraction	6	0.653595	0.000672696	CNN1, CAV1, NMU, TNNI3, ATP1A2, ADRA2C	864	17	19453	7.94649	0.921842	0.0707825	0.069923
GOTERM_BP_DIRECT	GO:0007399~nervous system development	35	3.81264	0.000715723	PCSK2, CHODL, CNTFR, NLGN1, BEX1, C3ORF70, DLX6, STMN3, PTN, VLDLR, GDPD5, PPP1R9A, FGF2, CHRDL1, EDNRB, GPM6B, LGI1, HES6, NTRK2, MAMDC2, SOX14, GFRA1, GFRA3, L1CAM, SDCBP2, GFRA2, DCLK1, OLFM1, ZEB2, AXL, NOVA1, MAB21L2, ITGA8, SCRG1, SIM2	864	425	19453	1.85418	0.933605	0.0724692	0.0715891
GOTERM_BP_DIRECT	GO:0002548~monocyte chemotaxis	9	0.980392	0.000726987	CCL14, CCL24, CCL21, CCL20, PTPRO, CTSG, TNFRSF11A, CCL19, IL6R	864	45	19453	4.50301	0.93638	0.0724692	0.0715891
GOTERM_BP_DIRECT	GO:0030154~cell differentiation	52	5.66449	0.000760238	DDX3Y, FOXA1, PTPRU, CLIC4, LRRK2, FHL1, FGF2, CHRDL1, FOXQ1, SPIB, ANPEP, PEG10, ROS1, KRT6A, FOXD3, HES6, MUSK, SPINK5, SOX14, CEL, ETV4, EDAR, SFRP4, SFRP1, ZEB1, SFRP5, MAL, VSTM2A, INA, ADCYAP1R1, BEX1, DLX3, DLX6, FSTL4, FRZB, FLNC, RXRG, NKX2-3, TCFL5, JAG2, NTRK2, SYT4, EYA1, WNT7B, CAV1, CBX2, GADD45G, FEV, SLCO4C1, FGF18, PMP22, SIM2	864	723	19453	1.61934	0.943914	0.0738405	0.0729438
GOTERM_BP_DIRECT	GO:0061844~antimicrobial humoral immune response mediated by antimicrobial peptide	15	1.63399	0.00080613	REG3A, DEFA6, CCL21, CCL20, REG1B, DEFA5, REG1A, CXCL10, CXCL11, CXCL12, RNASE7, CCL19, VIP, TAC1, KRT6A	864	119	19453	2.83803	0.95287	0.0763405	0.0754135
GOTERM_BP_DIRECT	GO:0071276~cellular response to cadmium ion	8	0.87146	0.000892043	MT1M, MT1F, MT1G, MT1H, MT1X, MT3, MMP9, MT1E	864	36	19453	5.00334	0.965972	0.0809577	0.0799746
GOTERM_BP_DIRECT	GO:0045926~negative regulation of growth	6	0.653595	0.000897631	MT1M, MT1F, MT1G, MT1H, MT1X, MT1E	864	18	19453	7.50502	0.966685	0.0809577	0.0799746
GOTERM_BP_DIRECT	GO:0071560~cellular response to transforming growth factor beta stimulus	11	1.19826	0.000994004	CLEC3B, SFRP1, ZEB1, CILP, PDGFD, CAV1, PDE2A, NR3C1, WNT2, CLDN1, DDR2	864	70	19453	3.53808	0.976882	0.0856875	0.0846469
GOTERM_BP_DIRECT	GO:0071280~cellular response to copper ion	7	0.762527	0.000995314	MT1M, MT1F, MT1G, MT1H, MT1X, MT3, MT1E	864	27	19453	5.83723	0.976997	0.0856875	0.0846469
GOTERM_BP_DIRECT	GO:0002027~regulation of heart rate	8	0.87146	0.00105862	POPDC2, EDNRB, PDE4D, CASQ2, DMD, ANK2, BVES, PRKACB	864	37	19453	4.86812	0.981906	0.0891122	0.0880301
GOTERM_BP_DIRECT	GO:0007612~learning	10	1.08932	0.00109227	CLDN5, NTRK2, BCHE, PRKAR2B, NRXN1, CNTN2, PTN, PTGS2, NTSR1, STRA6	864	59	19453	3.81611	0.984073	0.0899458	0.0888536
GOTERM_BP_DIRECT	GO:0007169~transmembrane receptor protein tyrosine kinase signaling pathway	16	1.74292	0.00112838	RET, PDGFRA, NTRK2, EPHA4, LTK, EPHA7, MUSK, NEDD9, GFRA2, AXL, ROR1, SH2D6, ROS1, ANGPTL1, SAMD10, DDR2	864	137	19453	2.62949	0.986112	0.0909425	0.0898381
GOTERM_BP_DIRECT	GO:0033280~response to vitamin D	6	0.653595	0.00117407	CXCL10, CYP24A1, PRKCB, STC2, PTGS2, BMP7	864	19	19453	7.11001	0.988321	0.0926534	0.0915282
GOTERM_BP_DIRECT	GO:0033674~positive regulation of kinase activity	11	1.19826	0.00124083	RET, NTRK2, PDGFRA, EPHA4, LTK, EPHA7, MUSK, AXL, ROR1, ROS1, DDR2	864	72	19453	3.4398	0.990934	0.0945992	0.0934505
GOTERM_BP_DIRECT	GO:0010942~positive regulation of cell death	8	0.87146	0.00124867	PRR7, PDX1, HBB, HBA2, CD36, AXIN2, HBA1, MT3	864	38	19453	4.74001	0.991199	0.0945992	0.0934505
GOTERM_BP_DIRECT	GO:0016485~protein processing	12	1.30719	0.00144035	PCSK2, COMP, PCSK1, CPM, SPON1, MME, F12, IL1R2, CNTN2, CTSG, PCSK5, CPN1	864	86	19453	3.14163	0.995746	0.106934	0.105636
GOTERM_BP_DIRECT	GO:0070374~positive regulation of ERK1 and ERK2 cascade	22	2.39651	0.00146795	CCL14, CCL24, FGA, PDGFRA, CCL21, CCL20, NRXN1, PLA2G2A, GCG, SLC30A10, FGF2, MT3, AKAP12, BMP2, PDGFD, HAND2, FGF18, GCNT2, CHI3L1, CD36, CCL19, FERMT2	864	230	19453	2.15361	0.996169	0.106934	0.105636
GOTERM_BP_DIRECT	GO:0035725~sodium ion transmembrane transport	14	1.52505	0.00150334	SLC13A3, SLC6A19, ATP1A2, SLC6A20, SLC4A4, SLC6A4, SCNN1G, SLC6A6, SCNN1B, SCN9A, SCN7A, SLC17A7, SLC17A8, SLC17A4	864	113	19453	2.78947	0.99665	0.107446	0.106141
GOTERM_BP_DIRECT	GO:0007517~muscle organ development	13	1.41612	0.00185845	CHODL, TEAD4, MSTN, LAMA2, FHL1, USP2, SGCE, CXCL10, SPEG, DMD, MSX1, CRYAB, BVES	864	102	19453	2.86956	0.999129	0.130367	0.128784
GOTERM_BP_DIRECT	GO:0006821~chloride transport	11	1.19826	0.00229473	GABRB3, CLIC5, BEST4, CLIC4, FXYD1, CLCA1, SLC17A7, ANO5, BEST3, CLCA4, GABRG2	864	78	19453	3.1752	0.999834	0.158044	0.156125
GOTERM_BP_DIRECT	GO:0090263~positive regulation of canonical Wnt signaling pathway	15	1.63399	0.00236194	EGF, CAV1, LRRK2, FGF2, TMEM198, SFRP4, SCEL, ZEB2, SFRP1, CDH3, DAAM2, PTK7, RSPO2, GPC5, LGR5	864	133	19453	2.53929	0.999871	0.159769	0.157828
GOTERM_BP_DIRECT	GO:0007417~central nervous system development	16	1.74292	0.00243991	ARNT2, SPINK5, PDX1, GRHL3, S100B, CELSR1, DCLK1, HAPLN1, KLK6, DMBX1, RELN, PTPRZ1, NDN, MAL, NPTX1, TAGLN3	864	148	19453	2.43406	0.999904	0.162147	0.160178
GOTERM_BP_DIRECT	GO:0001501~skeletal system development	15	1.63399	0.00253271	JAG2, GDF10, TEAD4, DLX6, PRELP, BMP7, MMP9, FGFRL1, HAPLN1, HOXA10, COMP, BMP3, BMP2, FRZB, COL10A1	864	134	19453	2.52034	0.999933	0.165412	0.163403
GOTERM_BP_DIRECT	GO:0055119~relaxation of cardiac muscle	5	0.544662	0.00269463	GSTM2, RGS2, PLN, ATP1A2, PDE5A	864	14	19453	8.04109	0.999964	0.169934	0.167871
GOTERM_BP_DIRECT	GO:0050892~intestinal absorption	5	0.544662	0.00269463	FABP1, MOGAT2, GCNT3, CD36, ADRA2A	864	14	19453	8.04109	0.999964	0.169934	0.167871
GOTERM_BP_DIRECT	GO:0042572~retinol metabolic process	9	0.980392	0.0027814	DGAT2, AKR1B10, DHRS9, ADH1C, ADH1B, ADH1A, ALDH1A1, CEL, CYP3A5	864	55	19453	3.68428	0.999974	0.169934	0.167871
GOTERM_BP_DIRECT	GO:0010718~positive regulation of epithelial to mesenchymal transition	9	0.980392	0.0027814	WWTR1, OLFM1, BMP2, TNXB, LEF1, GCNT2, AXIN2, BMP7, FERMT2	864	55	19453	3.68428	0.999974	0.169934	0.167871
GOTERM_BP_DIRECT	GO:0030318~melanocyte differentiation	6	0.653595	0.00293245	OCA2, EDNRB, EDN3, TYRP1, RAB27A, SOX10	864	23	19453	5.87349	0.999985	0.176319	0.174178
GOTERM_BP_DIRECT	GO:0030509~BMP signaling pathway	12	1.30719	0.00320931	TMEM100, COMP, SFRP1, BMP2, DLX3, USP9Y, LEF1, SOSTDC1, MSX1, CHRDL1, BMP7, RGMA	864	95	19453	2.84401	0.999995	0.189951	0.187644
GOTERM_BP_DIRECT	GO:0010628~positive regulation of gene expression	38	4.13943	0.00331254	RET, MYOM1, NRXN1, LEF1, FGF2, SLC6A4, CDH3, WNT11, CD36, NTSR1, IL33, NTRK2, MUSK, CDKN2A, EGF, CAV1, RDX, PDE2A, RAB27A, GRHL3, ANK2, SOX10, BMP7, MT3, NR0B2, FER1L6, EDAR, OLFM1, CLDN5, SFRP4, BMP2, FEV, HAND2, FGF18, PLP1, CNTN1, PKP1, VSTM2A	864	519	19453	1.6485	0.999997	0.193044	0.1907
GOTERM_BP_DIRECT	GO:0050830~defense response to Gram-positive bacterium	15	1.63399	0.00354595	CHGA, DEFA6, DEFA5, PLA2G2A, SSC5D, MPEG1, NLRP6, RNASE7, CTSG, CD36, ZG16, VIP, TAC1, IL6R, KRT6A	864	139	19453	2.42968	0.999999	0.200519	0.198084
GOTERM_BP_DIRECT	GO:0048265~response to pain	5	0.544662	0.00354666	RET, RELN, EDNRB, TRPA1, TAC1	864	15	19453	7.50502	0.999999	0.200519	0.198084
GOTERM_BP_DIRECT	GO:0030324~lung development	11	1.19826	0.00363917	PDGFRA, CCBE1, MME, WNT7B, FGF18, CHI3L1, HMGCS2, WNT2, FGF2, SIM2, STRA6	864	83	19453	2.98392	0.999999	0.202723	0.200262
GOTERM_BP_DIRECT	GO:1902476~chloride transmembrane transport	13	1.41612	0.00378029	GABRB3, OCA2, CLIC5, CLIC4, BEST3, ANO5, GABRG2, BEST4, FXYD1, CLCA1, SLC17A7, SLC17A8, CLCA4	864	111	19453	2.6369	0.999999	0.207532	0.205012
GOTERM_BP_DIRECT	GO:0007193~adenylate cyclase-inhibiting G-protein coupled receptor signaling pathway	9	0.980392	0.00389767	AKAP12, RGS1, PDE2A, NPY2R, NPY1R, LPAR1, GNAI1, ADRA2A, ADCY5	864	58	19453	3.49371	1	0.21092	0.208358
GOTERM_BP_DIRECT	GO:1901687~glutathione derivative biosynthetic process	4	0.43573	0.00412024	GSTM3, GSTM2, GSTA1, GSTM5	864	8	19453	11.2575	1	0.216202	0.213576
GOTERM_BP_DIRECT	GO:0060426~lung vasculature development	4	0.43573	0.00412024	ERRFI1, BMP2, TCF21, STRA6	864	8	19453	11.2575	1	0.216202	0.213576
GOTERM_BP_DIRECT	GO:0042573~retinoic acid metabolic process	6	0.653595	0.0043028	UGT1A1, ADH1C, ADH1B, ADH1A, UGT1A8, CYP3A5	864	25	19453	5.40361	1	0.216202	0.213576
GOTERM_BP_DIRECT	GO:0050804~modulation of synaptic transmission	11	1.19826	0.00432598	AKAP12, SLC6A6, TUBB2B, NLGN1, EPHA7, RELN, PRKAR2B, GRIK3, CEL, PPP1R9A, PRKACB	864	85	19453	2.91371	1	0.216202	0.213576
GOTERM_BP_DIRECT	GO:0007188~adenylate cyclase-modulating G-protein coupled receptor signaling pathway	9	0.980392	0.00433773	GNAO1, ADCYAP1R1, CNR1, GLP2R, GCG, CACNA1D, PRKACB, GNAI1, ADCY5	864	59	19453	3.4345	1	0.216202	0.213576
GOTERM_BP_DIRECT	GO:0048856~anatomical structure development	9	0.980392	0.00433773	SFRP4, SFRP1, ZEB2, ZEB1, EYA1, FRZB, SPARCL1, RXRG, HOXC11	864	59	19453	3.4345	1	0.216202	0.213576
GOTERM_BP_DIRECT	GO:0006629~lipid metabolic process	20	2.17865	0.00460927	UGT1A10, DGAT2, MOGAT2, ADHFE1, CPNE7, GDPD2, CEL, B3GALT5, GDPD5, FADS2, PLCXD3, CYP4X1, VSIG2, LIPH, DPEP1, CD36, ENPP6, PLCD3, HMGCLL1, JAZF1	864	221	19453	2.03756	1	0.225124	0.22239
GOTERM_BP_DIRECT	GO:0006874~cellular calcium ion homeostasis	13	1.41612	0.00469504	CCL14, EDN3, TRPA1, PRKCB, CAV1, ANK2, ATP2B1, PLN, CXCL12, STC2, CASQ2, TNNI3, CCL19	864	114	19453	2.56751	1	0.225124	0.22239
GOTERM_BP_DIRECT	GO:0030334~regulation of cell migration	13	1.41612	0.00469504	BEX4, TNXB, LAMA2, UNC5C, KRT5, FGF2, NTN1, TMIGD1, SST, FGF18, TMSB4Y, AMOTL1, SGK1	864	114	19453	2.56751	1	0.225124	0.22239
GOTERM_BP_DIRECT	GO:0009312~oligosaccharide biosynthetic process	6	0.653595	0.00513585	FUT9, B3GALT1, B3GALT4, ST3GAL4, B3GALT5, B4GALNT2	864	26	19453	5.19578	1	0.24018	0.237264
GOTERM_BP_DIRECT	GO:0090103~cochlea morphogenesis	6	0.653595	0.00513585	ZEB1, EYA1, FRZB, PTK7, SIX1, GRHL3	864	26	19453	5.19578	1	0.24018	0.237264
GOTERM_BP_DIRECT	GO:0016486~peptide hormone processing	5	0.544662	0.00576215	PCSK2, PCSK1, BCHE, PCSK1N, PCSK5	864	17	19453	6.62207	1	0.264438	0.261226
GOTERM_BP_DIRECT	GO:0007584~response to nutrient	9	0.980392	0.00588926	TMIGD1, SLC6A19, PKLR, UGT1A1, CNR1, SST, HMGCS2, SLC6A4, C2	864	62	19453	3.26831	1	0.264438	0.261226
GOTERM_BP_DIRECT	GO:2000669~negative regulation of dendritic cell apoptotic process	4	0.43573	0.00597774	CXCL12, CCL21, AXL, CCL19	864	9	19453	10.0067	1	0.264438	0.261226
GOTERM_BP_DIRECT	GO:0051647~nucleus localization	4	0.43573	0.00597774	KIF25, DMD, PABPC1L, NR3C1	864	9	19453	10.0067	1	0.264438	0.261226
GOTERM_BP_DIRECT	GO:0007613~memory	11	1.19826	0.0060036	SYT4, MUSK, KCNK10, ABCC8, CNR1, ITGA8, PTN, VLDLR, S100B, PTGS2, SLC6A4	864	89	19453	2.78276	1	0.264438	0.261226
GOTERM_BP_DIRECT	GO:0009408~response to heat	8	0.87146	0.00624225	CXCL12, PKLR, MSTN, HSPB6, SST, HSPA2, CRYAB, PIRT	864	50	19453	3.60241	1	0.270481	0.267197
GOTERM_BP_DIRECT	GO:0045669~positive regulation of osteoblast differentiation	10	1.08932	0.00635502	GDF10, WWTR1, BMP2, WNT7B, GDPD2, IL6R, FGF2, BMP7, FERMT2, DDR2	864	76	19453	2.96251	1	0.270481	0.267197
GOTERM_BP_DIRECT	GO:0098869~cellular oxidant detoxification	10	1.08932	0.00635502	FABP1, GSTM2, GPX3, GSTA1, HBB, HBA2, HBA1, PTGS2, PTGES, PTGS1	864	76	19453	2.96251	1	0.270481	0.267197
GOTERM_BP_DIRECT	GO:0060749~mammary gland alveolus development	5	0.544662	0.00715201	SOCS2, TPH1, EGF, TNFRSF11A, AREG	864	18	19453	6.25418	1	0.30102	0.297365
GOTERM_BP_DIRECT	GO:0007420~brain development	22	2.39651	0.00744392	ARNT2, EPHA7, NEGR1, FOXJ1, UNC5C, ATP2B1, PCDH19, MEIS2, MT3, EML1, GRIN2D, DMBX1, RGS2, SBK1, RELN, CDH22, ITGA8, CNTN1, SLC17A7, SLC17A8, MEIS3P1, HMGCS2	864	264	19453	1.87625	1	0.309794	0.306032
GOTERM_BP_DIRECT	GO:0001938~positive regulation of endothelial cell proliferation	10	1.08932	0.00752403	CCL24, BMP2, CXCL12, EGF, CYBA, VIP, WNT2, SCG2, FGF2, THBS4	864	78	19453	2.88654	1	0.309794	0.306032
GOTERM_BP_DIRECT	GO:0008344~adult locomotory behavior	8	0.87146	0.00774792	DMBX1, CXCL12, CHL1, SLITRK6, SEZ6, ATP1A2, NTSR1, GRIN2D	864	52	19453	3.46385	1	0.315582	0.31175
GOTERM_BP_DIRECT	GO:0043268~positive regulation of potassium ion transport	4	0.43573	0.00826033	ABCC8, FHL1, ANK2, ADRA2A	864	10	19453	9.00602	1	0.332874	0.328831
GOTERM_BP_DIRECT	GO:0007267~cell-cell signaling	20	2.17865	0.00855711	GABRB3, CCL24, PCSK1, FGFBP2, EDN3, CCL21, CCL20, TNFRSF11A, ADRA2C, PCSK5, AREG, BMP3, CXCL10, CXCL11, BMP2, SST, FGF18, TAC1, WNT2, SIGLEC6	864	234	19453	1.92436	1	0.341203	0.33706
GOTERM_BP_DIRECT	GO:0006493~protein O-linked glycosylation	9	0.980392	0.00936799	GALNT6, B3GNT7, FUT9, B3GNT6, B3GALT1, B3GALT4, GCNT3, ST8SIA6, B3GALT5	864	67	19453	3.02441	1	0.369645	0.365157
GOTERM_BP_DIRECT	GO:0051930~regulation of sensory perception of pain	6	0.653595	0.00961577	TMEM100, EDNRB, VIP, TAC1, NTSR1, GRIN2D	864	30	19453	4.50301	1	0.371679	0.367166
GOTERM_BP_DIRECT	GO:0007631~feeding behavior	6	0.653595	0.00961577	PYY, NTRK2, NEGR1, NPY1R, GCG, STRA6	864	30	19453	4.50301	1	0.371679	0.367166
GOTERM_BP_DIRECT	GO:0030308~negative regulation of cell growth	13	1.41612	0.0102525	TRIM40, CDKN2A, FHL1, MT3, RERG, BST2, SFRP1, WNT11, FRZB, DACT3, SLIT3, MSX1, CRYAB	864	126	19453	2.32298	1	0.389705	0.384973
GOTERM_BP_DIRECT	GO:0030282~bone mineralization	8	0.87146	0.0104865	COMP, CLEC3B, BMP2, WNT11, RSPO2, PTN, AXIN2, PTGS2	864	55	19453	3.27492	1	0.389705	0.384973
GOTERM_BP_DIRECT	GO:0052695~cellular glucuronidation	5	0.544662	0.0105555	UGT1A10, UGT1A1, UGT2B15, UGT2A3, UGT1A8	864	20	19453	5.62876	1	0.389705	0.384973
GOTERM_BP_DIRECT	GO:2000406~positive regulation of T cell migration	5	0.544662	0.0105555	CXCL10, CXCL12, CCL21, CCL20, ASCL2	864	20	19453	5.62876	1	0.389705	0.384973
GOTERM_BP_DIRECT	GO:0030198~extracellular matrix organization	17	1.85185	0.0106884	VIT, PDGFRA, MMP7, FOXF2, COL11A1, SPINK5, FBLN2, MMP9, MMP11, ADAMTS1, ABI3BP, ADAMTSL3, MMP28, ADAMTSL2, ITGA8, COL10A1, COL9A3	864	190	19453	2.0145	1	0.389705	0.384973
GOTERM_BP_DIRECT	GO:0090179~planar cell polarity pathway involved in neural tube closure	4	0.43573	0.0109874	SFRP1, PTK7, GRHL3, CELSR1	864	11	19453	8.18729	1	0.389705	0.384973
GOTERM_BP_DIRECT	GO:0098900~regulation of action potential	3	0.326797	0.0111109	KCNAB2, CD36, NTSR1	864	4	19453	16.8863	1	0.389705	0.384973
GOTERM_BP_DIRECT	GO:0043043~peptide biosynthetic process	3	0.326797	0.0111109	PCSK1, DMD, PCSK5	864	4	19453	16.8863	1	0.389705	0.384973
GOTERM_BP_DIRECT	GO:0044278~cell wall disruption in other organism	3	0.326797	0.0111109	REG3A, REG1B, REG1A	864	4	19453	16.8863	1	0.389705	0.384973
GOTERM_BP_DIRECT	GO:0008065~establishment of blood-nerve barrier	3	0.326797	0.0111109	GSTM3, DMD, CLDN1	864	4	19453	16.8863	1	0.389705	0.384973
GOTERM_BP_DIRECT	GO:0009409~response to cold	7	0.762527	0.0112433	PLAC8, CXCL10, PCSK1N, VGF, TRPA1, ATP2B1, HSPA2	864	43	19453	3.66524	1	0.390729	0.385984
GOTERM_BP_DIRECT	GO:0001649~osteoblast differentiation	13	1.41612	0.0115379	GDF10, WWTR1, MYOC, LEF1, AXIN2, FGF2, BMP3, BMP2, SFRP1, CYP24A1, WNT11, HAND2, RSPO2	864	128	19453	2.28668	1	0.393771	0.388989
GOTERM_BP_DIRECT	GO:0008202~steroid metabolic process	8	0.87146	0.0115387	UGT1A1, DHRS9, UGT2B15, HSD17B2, AKR1C4, UGT1A8, CYP3A5, SULT1A2	864	56	19453	3.21644	1	0.393771	0.388989
GOTERM_BP_DIRECT	GO:0045471~response to ethanol	12	1.30719	0.0116971	CLDN5, ADCYAP1R1, RGS2, HPGD, MAOB, MSTN, CNR1, PRKCB, HMGCS2, TNFRSF11A, CLDN1, NR0B2	864	113	19453	2.39098	1	0.395336	0.390536
GOTERM_BP_DIRECT	GO:0009653~anatomical structure morphogenesis	14	1.52505	0.0118395	FOXA1, FOXD3, CPM, EYA1, SOX14, SOX10, LYVE1, FOXQ1, MLXIPL, TBX10, SFRP5, FGF18, CLTCL1, PITX2	864	144	19453	2.18896	1	0.395336	0.390536
GOTERM_BP_DIRECT	GO:0001666~response to hypoxia	16	1.74292	0.0118977	ARNT2, MYOCD, PKLR, CAV1, NGB, CYBA, ASCL2, MT3, SLC6A4, BMP2, CXCL12, P2RX2, KCNMA1, CA9, PLEKHN1, CRYAB	864	176	19453	2.04682	1	0.395336	0.390536
GOTERM_BP_DIRECT	GO:0048704~embryonic skeletal system morphogenesis	7	0.762527	0.012543	PDGFRA, HOXA9, ZEB1, EYA1, COL11A1, SIX1, HOXA7	864	44	19453	3.58194	1	0.40222	0.397335
GOTERM_BP_DIRECT	GO:0002009~morphogenesis of an epithelium	5	0.544662	0.01259	CA2, KRT16, CA9, SOX10, KRT6A	864	21	19453	5.36073	1	0.40222	0.397335
GOTERM_BP_DIRECT	GO:0016338~calcium-independent cell-cell adhesion via plasma membrane cell-adhesion molecules	5	0.544662	0.01259	CLDN5, CLDN8, CLDN23, CLDN2, CLDN1	864	21	19453	5.36073	1	0.40222	0.397335
GOTERM_BP_DIRECT	GO:0060314~regulation of ryanodine-sensitive calcium-release channel activity	5	0.544662	0.01259	JPH2, PLN, PDE4D, DMD, PRKACB	864	21	19453	5.36073	1	0.40222	0.397335
GOTERM_BP_DIRECT	GO:0051968~positive regulation of synaptic transmission, glutamatergic	6	0.653595	0.0126357	NLGN1, RELN, NRXN1, PTGS2, CACNG4, GRIN2D	864	32	19453	4.22157	1	0.40222	0.397335
GOTERM_BP_DIRECT	GO:0045860~positive regulation of protein kinase activity	8	0.87146	0.0138685	RELN, CCL21, LRRK2, GCG, AXIN2, CCL19, VLDLR, DDR2	864	58	19453	3.10552	1	0.434917	0.429635
GOTERM_BP_DIRECT	GO:0007568~aging	14	1.52505	0.0138925	CIITA, MME, GFRA1, ATP2B1, PTGS2, FGF2, CLDN1, EDNRB, CNR1, KRT16, KCNMB1, KRT14, DMD, PCK1	864	147	19453	2.14429	1	0.434917	0.429635
GOTERM_BP_DIRECT	GO:0071300~cellular response to retinoic acid	9	0.980392	0.0141857	RET, LTK, WNT11, PTK7, WNT7B, HAND2, PCK1, WNT2, SLC6A4	864	72	19453	2.81438	1	0.43873	0.433402
GOTERM_BP_DIRECT	GO:0071773~cellular response to BMP stimulus	6	0.653595	0.0143618	TMEM100, SFRP1, BMP2, VSTM2A, BMP7, PHOX2B	864	33	19453	4.09364	1	0.43873	0.433402
GOTERM_BP_DIRECT	GO:0008210~estrogen metabolic process	6	0.653595	0.0143618	PDGFRA, UGT1A1, UGT2B15, UGT2A3, CYP3A5, SULT1A2	864	33	19453	4.09364	1	0.43873	0.433402
GOTERM_BP_DIRECT	GO:0006805~xenobiotic metabolic process	12	1.30719	0.0158041	BCHE, UGT1A10, CYP2W1, ABCC2, UGT1A1, NAT2, CYP4F3, UGT2B15, GSTA1, UGT1A8, CYP3A5, SULT1A2	864	118	19453	2.28967	1	0.478928	0.473112
GOTERM_BP_DIRECT	GO:0051384~response to glucocorticoid	8	0.87146	0.0165167	PCSK1, PTPRU, BCHE, WNT7B, PDX1, PTGS2, AREG, CPN1	864	60	19453	3.00201	1	0.495432	0.489415
GOTERM_BP_DIRECT	GO:0009617~response to bacterium	12	1.30719	0.0167411	CFD, GPM6A, BMP2, NLRP6, RGS1, CAV1, REG4, SCN7A, B3GALT5, FER1L6, CFB, C2	864	119	19453	2.27042	1	0.495432	0.489415
GOTERM_BP_DIRECT	GO:0007219~Notch signaling pathway	12	1.30719	0.0167411	FOXA1, JAG2, TMEM100, CFD, MESP1, PTP4A3, BMP2, PLN, CNTN1, SIX1, SORBS2, NR0B2	864	119	19453	2.27042	1	0.495432	0.489415
GOTERM_BP_DIRECT	GO:0097120~receptor localization to synapse	4	0.43573	0.0178266	NLGN1, RELN, LRRC7, NRXN1	864	13	19453	6.92771	1	0.497026	0.49099
GOTERM_BP_DIRECT	GO:0010463~mesenchymal cell proliferation	4	0.43573	0.0178266	WNT11, HAND2, MSX1, WNT2	864	13	19453	6.92771	1	0.497026	0.49099
GOTERM_BP_DIRECT	GO:0086004~regulation of cardiac muscle cell contraction	4	0.43573	0.0178266	PLN, PDE4D, ATP1A2, ANK2	864	13	19453	6.92771	1	0.497026	0.49099
GOTERM_BP_DIRECT	GO:0097114~NMDA glutamate receptor clustering	3	0.326797	0.0179759	NLGN1, RELN, NRXN1	864	5	19453	13.509	1	0.497026	0.49099
GOTERM_BP_DIRECT	GO:0051552~flavone metabolic process	3	0.326797	0.0179759	UGT1A10, UGT1A1, UGT1A8	864	5	19453	13.509	1	0.497026	0.49099
GOTERM_BP_DIRECT	GO:0070120~ciliary neurotrophic factor-mediated signaling pathway	3	0.326797	0.0179759	CNTFR, LIFR, IL6R	864	5	19453	13.509	1	0.497026	0.49099
GOTERM_BP_DIRECT	GO:0097070~ductus arteriosus closure	3	0.326797	0.0179759	MYOCD, HPGD, STRA6	864	5	19453	13.509	1	0.497026	0.49099
GOTERM_BP_DIRECT	GO:0033564~anterior/posterior axon guidance	3	0.326797	0.0179759	UNC5A, UNC5C, NTN1	864	5	19453	13.509	1	0.497026	0.49099
GOTERM_BP_DIRECT	GO:0030185~nitric oxide transport	3	0.326797	0.0179759	HBB, HBA2, HBA1	864	5	19453	13.509	1	0.497026	0.49099
GOTERM_BP_DIRECT	GO:0071407~cellular response to organic cyclic compound	7	0.762527	0.018797	BMP2, HAND2, LRRK2, RNASE7, SP5, CYBA, AXIN2	864	48	19453	3.28344	1	0.515963	0.509698
GOTERM_BP_DIRECT	GO:0048168~regulation of neuronal synaptic plasticity	5	0.544662	0.0201293	VGF, CNTN2, S100B, ZDHHC2, GRIN2D	864	24	19453	4.69063	1	0.544641	0.538027
GOTERM_BP_DIRECT	GO:0010001~glial cell differentiation	5	0.544662	0.0201293	GAP43, RELN, FGF2, PHOX2B, HAPLN1	864	24	19453	4.69063	1	0.544641	0.538027
GOTERM_BP_DIRECT	GO:0043406~positive regulation of MAP kinase activity	9	0.980392	0.0205945	KITLG, EDN3, EGF, PDGFD, LRRK2, FGF18, PDE5A, FGF2, ADRA2A	864	77	19453	2.63163	1	0.550637	0.543951
GOTERM_BP_DIRECT	GO:0006749~glutathione metabolic process	7	0.762527	0.0206416	GSTM3, CLIC5, GSTM2, ETHE1, GSTA1, DPEP1, GSTM5	864	49	19453	3.21644	1	0.550637	0.543951
GOTERM_BP_DIRECT	GO:0042593~glucose homeostasis	12	1.30719	0.0209077	FOXA1, MLXIPL, VGF, CNR1, FAM3B, LEPR, PDX1, PDK4, GCG, PCK1, ADRA2A, SSTR5	864	123	19453	2.19659	1	0.553836	0.54711
GOTERM_BP_DIRECT	GO:0015670~carbon dioxide transport	4	0.43573	0.0219535	CA2, HBB, HBA2, HBA1	864	14	19453	6.43287	1	0.573516	0.566551
GOTERM_BP_DIRECT	GO:0010954~positive regulation of protein processing	4	0.43573	0.0219535	CCBE1, SPON1, CNTN2, NKD2	864	14	19453	6.43287	1	0.573516	0.566551
GOTERM_BP_DIRECT	GO:0007389~pattern specification process	6	0.653595	0.0228273	ZEB1, EYA1, SOSTDC1, FOXJ1, SIX1, GRHL3	864	37	19453	3.65109	1	0.584674	0.577574
GOTERM_BP_DIRECT	GO:0006730~one-carbon metabolic process	6	0.653595	0.0228273	AHCYL2, CA1, ALDH1L1, CA2, CA7, CA9	864	37	19453	3.65109	1	0.584674	0.577574
GOTERM_BP_DIRECT	GO:0071702~organic substance transport	5	0.544662	0.0231439	SLC6A6, SLC6A19, SLC6A20, SLC6A4, ABCG2	864	25	19453	4.50301	1	0.584674	0.577574
GOTERM_BP_DIRECT	GO:0071385~cellular response to glucocorticoid stimulus	5	0.544662	0.0231439	UGT1A1, FAM107A, HMGCS2, NR3C1, SSTR5	864	25	19453	4.50301	1	0.584674	0.577574
GOTERM_BP_DIRECT	GO:0007156~homophilic cell adhesion via plasma membrane adhesion molecules	15	1.63399	0.0231524	RET, CADM3, CLSTN2, CADM2, PCDH7, VSTM2L, CELSR1, PCDH19, L1CAM, CDH3, PTK7, CDH22, CNTN2, DSC2, CDH19	864	174	19453	1.94095	1	0.584674	0.577574
GOTERM_BP_DIRECT	GO:0009887~animal organ morphogenesis	13	1.41612	0.0242931	LAMA2, FOXF2, FHL1, PDX1, NTN4, FGF2, NTN1, MEIS2, COMP, GREM2, BMP2, FGF18, MEIS3P1	864	142	19453	2.06124	1	0.609418	0.602018
GOTERM_BP_DIRECT	GO:0003151~outflow tract morphogenesis	7	0.762527	0.0246905	CLDN5, WNT11, EYA1, MIR17HG, NPY2R, NPY1R, SIX1	864	51	19453	3.0903	1	0.615314	0.607842
GOTERM_BP_DIRECT	GO:0050829~defense response to Gram-negative bacterium	10	1.08932	0.0250741	CHGA, DEFA6, RNASE7, DEFA5, CTSG, SSC5D, VIP, TAC1, IL6R, MPEG1	864	95	19453	2.37	1	0.620788	0.61325
GOTERM_BP_DIRECT	GO:0098742~cell-cell adhesion via plasma-membrane adhesion molecules	6	0.653595	0.0253563	CDH3, MPZ, CDH22, FGFRL1, CDH19, CD177	864	38	19453	3.55501	1	0.620933	0.613392
GOTERM_BP_DIRECT	GO:0008104~protein localization	12	1.30719	0.0257915	SLC9A2, TMIGD1, NBEA, CCDC68, CAV1, LRRK2, USP9Y, FOXJ1, DMD, ANK2, AXIN2, TNS4	864	127	19453	2.12741	1	0.620933	0.613392
GOTERM_BP_DIRECT	GO:0034103~regulation of tissue remodeling	3	0.326797	0.0261771	HAND2, THBS4, DDR2	864	6	19453	11.2575	1	0.620933	0.613392
GOTERM_BP_DIRECT	GO:0009143~nucleoside triphosphate catabolic process	3	0.326797	0.0261771	ENTPD3, ENPP3, SMPDL3A	864	6	19453	11.2575	1	0.620933	0.613392
GOTERM_BP_DIRECT	GO:0097119~postsynaptic density protein 95 clustering	3	0.326797	0.0261771	NLGN1, RELN, NRXN1	864	6	19453	11.2575	1	0.620933	0.613392
GOTERM_BP_DIRECT	GO:1990748~cellular detoxification	3	0.326797	0.0261771	AQP8, MT3, ABCG2	864	6	19453	11.2575	1	0.620933	0.613392
GOTERM_BP_DIRECT	GO:0071542~dopaminergic neuron differentiation	5	0.544662	0.026418	FOXA1, SFRP1, RSPO2, PHOX2B, PHOX2A	864	26	19453	4.32982	1	0.620933	0.613392
GOTERM_BP_DIRECT	GO:0030510~regulation of BMP signaling pathway	4	0.43573	0.0265552	SFRP4, SFRP5, FSTL4, RGMA	864	15	19453	6.00401	1	0.620933	0.613392
GOTERM_BP_DIRECT	GO:0055062~phosphate ion homeostasis	4	0.43573	0.0265552	SFRP4, SLC17A7, ENPP3, SLC17A8	864	15	19453	6.00401	1	0.620933	0.613392
GOTERM_BP_DIRECT	GO:0043065~positive regulation of apoptotic process	24	2.61438	0.0273761	FOXA1, PRR7, HPGD, CDKN2A, LPAR1, UNC5C, PTGS2, BMP7, MMP9, GADD45G, CLIP3, OLFM1, SFRP4, BMP2, LGALS2, SFRP1, WNT11, CNR1, FRZB, UBD, KCNMA1, EEF1A2, PLEKHN1, NTSR1	864	336	19453	1.60822	1	0.636201	0.628475
GOTERM_BP_DIRECT	GO:0009952~anterior/posterior pattern specification	10	1.08932	0.0282359	HOXA10, HES6, HOXA9, BHLHE41, OTX1, MSX1, HOXA7, CELSR1, PCSK5, HOXC11	864	97	19453	2.32114	1	0.65218	0.64426
GOTERM_BP_DIRECT	GO:0007218~neuropeptide signaling pathway	11	1.19826	0.0286516	PYY, PCSK1N, GPR143, NPY2R, NMU, NPY1R, SORCS1, GRPR, TAC1, NTSR1, SSTR5	864	113	19453	2.19173	1	0.657771	0.649783
GOTERM_BP_DIRECT	GO:0001837~epithelial to mesenchymal transition	7	0.762527	0.0292375	BMP2, WNT11, FOXF2, LEF1, SP6, DACT3, BMP7	864	53	19453	2.97369	1	0.667178	0.659076
GOTERM_BP_DIRECT	GO:0046716~muscle cell cellular homeostasis	5	0.544662	0.0299556	PLN, MSTN, CFL2, CAV1, DMD	864	27	19453	4.16945	1	0.678499	0.67026
GOTERM_BP_DIRECT	GO:0030593~neutrophil chemotaxis	9	0.980392	0.0307129	CCL14, CCL24, CXCL10, CXCL11, EDN3, CCL21, CCL20, DPEP1, CCL19	864	83	19453	2.44139	1	0.678499	0.67026
GOTERM_BP_DIRECT	GO:0031100~animal organ regeneration	6	0.653595	0.0309352	PTPRU, CXCL12, UGT1A1, AXL, PDX1, NR0B2	864	40	19453	3.37726	1	0.678499	0.67026
GOTERM_BP_DIRECT	GO:0003407~neural retina development	4	0.43573	0.0316299	GPM6A, SLC17A7, SLC17A8, ATP2B1	864	16	19453	5.62876	1	0.678499	0.67026
GOTERM_BP_DIRECT	GO:0048485~sympathetic nervous system development	4	0.43573	0.0316299	HAND2, GFRA3, PHOX2B, PHOX2A	864	16	19453	5.62876	1	0.678499	0.67026
GOTERM_BP_DIRECT	GO:0090336~positive regulation of brown fat cell differentiation	4	0.43573	0.0316299	SIX1, VSTM2A, PTGS2, BMP7	864	16	19453	5.62876	1	0.678499	0.67026
GOTERM_BP_DIRECT	GO:0015671~oxygen transport	4	0.43573	0.0316299	NGB, HBB, HBA2, HBA1	864	16	19453	5.62876	1	0.678499	0.67026
GOTERM_BP_DIRECT	GO:0015909~long-chain fatty acid transport	4	0.43573	0.0316299	FABP1, FABP2, SLC27A6, CD36	864	16	19453	5.62876	1	0.678499	0.67026
GOTERM_BP_DIRECT	GO:0060074~synapse maturation	4	0.43573	0.0316299	NLGN1, SEZ6, NEFL, CHRDL1	864	16	19453	5.62876	1	0.678499	0.67026
GOTERM_BP_DIRECT	GO:0007519~skeletal muscle tissue development	7	0.762527	0.0317039	POPDC2, CFL2, CAV1, SIX1, DMD, RXRG, BVES	864	54	19453	2.91862	1	0.678499	0.67026
GOTERM_BP_DIRECT	GO:0042552~myelination	7	0.762527	0.0317039	GALC, CLDN5, MPZ, PMP22, LPAR1, MAL, KLK6	864	54	19453	2.91862	1	0.678499	0.67026
GOTERM_BP_DIRECT	GO:0032496~response to lipopolysaccharide	13	1.41612	0.0336043	PCSK1, MAOB, UGT1A1, HPGD, ABCC8, TNFRSF11A, PTGS2, CLDN1, C2, AKAP12, CNR1, S100A14, PCK1	864	149	19453	1.9644	1	0.715131	0.706447
GOTERM_BP_DIRECT	GO:0070098~chemokine-mediated signaling pathway	8	0.87146	0.0352055	CCL14, CCL24, CXCL10, CXCL11, CXCL12, CCL21, CCL20, CCL19	864	70	19453	2.57315	1	0.740594	0.7316
GOTERM_BP_DIRECT	GO:0003357~noradrenergic neuron differentiation	3	0.326797	0.0355829	HAND2, PHOX2B, PHOX2A	864	7	19453	9.64931	1	0.740594	0.7316
GOTERM_BP_DIRECT	GO:0060428~lung epithelium development	3	0.326797	0.0355829	ERRFI1, WNT7B, FOXJ1	864	7	19453	9.64931	1	0.740594	0.7316
GOTERM_BP_DIRECT	GO:0060710~chorio-allantoic fusion	3	0.326797	0.0355829	WNT7B, LEF1, BMP7	864	7	19453	9.64931	1	0.740594	0.7316
GOTERM_BP_DIRECT	GO:0042472~inner ear morphogenesis	7	0.762527	0.0370335	COL11A1, DLX6, ITGA8, SIX1, OTX1, CELSR1, NTN1	864	56	19453	2.81438	1	0.742513	0.733496
GOTERM_BP_DIRECT	GO:0035418~protein localization to synapse	4	0.43573	0.037173	NLGN1, RELN, NRXN1, LRRTM1	864	17	19453	5.29766	1	0.742513	0.733496
GOTERM_BP_DIRECT	GO:0071705~nitrogen compound transport	4	0.43573	0.037173	SLC6A6, SLC6A19, SLC6A20, SLC6A4	864	17	19453	5.29766	1	0.742513	0.733496
GOTERM_BP_DIRECT	GO:0043116~negative regulation of vascular permeability	4	0.43573	0.037173	AKAP12, CLDN5, PDE2A, FERMT2	864	17	19453	5.29766	1	0.742513	0.733496
GOTERM_BP_DIRECT	GO:0007158~neuron cell-cell adhesion	4	0.43573	0.037173	RET, NLGN1, NRXN1, CEL	864	17	19453	5.29766	1	0.742513	0.733496
GOTERM_BP_DIRECT	GO:0045987~positive regulation of smooth muscle contraction	4	0.43573	0.037173	MYOCD, NMU, TACR2, PTGS2	864	17	19453	5.29766	1	0.742513	0.733496
GOTERM_BP_DIRECT	GO:0048266~behavioral response to pain	4	0.43573	0.037173	P2RX2, SCN9A, PIRT, THBS4	864	17	19453	5.29766	1	0.742513	0.733496
GOTERM_BP_DIRECT	GO:0007422~peripheral nervous system development	5	0.544662	0.0378313	EDNRB, PMP22, GFRA3, RXRG, SOX10	864	29	19453	3.8819	1	0.742513	0.733496
GOTERM_BP_DIRECT	GO:0016540~protein autoprocessing	5	0.544662	0.0378313	PCSK2, PCSK1, F12, CTSE, KLK6	864	29	19453	3.8819	1	0.742513	0.733496
GOTERM_BP_DIRECT	GO:0071549~cellular response to dexamethasone stimulus	5	0.544662	0.0378313	ERRFI1, MSTN, AXIN2, PCK1, NR3C1	864	29	19453	3.8819	1	0.742513	0.733496
GOTERM_BP_DIRECT	GO:0006956~complement activation	5	0.544662	0.0378313	CFD, C8G, C7, CFB, C2	864	29	19453	3.8819	1	0.742513	0.733496
GOTERM_BP_DIRECT	GO:0001822~kidney development	11	1.19826	0.0389048	HPGD, MME, ADAMTS1, PTK7, ITGA8, SIX1, TCF21, GFRA1, HMGCS2, PCSK5, STRA6	864	119	19453	2.08122	1	0.759647	0.750422
GOTERM_BP_DIRECT	GO:0045600~positive regulation of fat cell differentiation	7	0.762527	0.0399004	SFRP1, BMP2, TPH1, FRZB, LMO3, AXIN2, ZBTB7C	864	57	19453	2.76501	1	0.775091	0.765679
GOTERM_BP_DIRECT	GO:0009410~response to xenobiotic stimulus	20	2.17865	0.0414437	RET, PCSK1, BCHE, ADCYAP1R1, MAOB, TRPA1, PRKCB, ABCC8, PDX1, CYBA, PTGS2, SLC6A4, SFRP1, CDH3, SST, SCNN1B, CA9, HMGCS2, CCNO, OTC	864	277	19453	1.62564	1	0.800962	0.791235
GOTERM_BP_DIRECT	GO:0001656~metanephros development	5	0.544662	0.0421722	EYA1, IRX3, ITGA8, HOXC11, BMP7	864	30	19453	3.75251	1	0.810905	0.801057
GOTERM_BP_DIRECT	GO:0006957~complement activation, alternative pathway	4	0.43573	0.0431772	CFD, C8G, C7, CFB	864	18	19453	5.00334	1	0.815491	0.805588
GOTERM_BP_DIRECT	GO:1901379~regulation of potassium ion transmembrane transport	4	0.43573	0.0431772	DPP10, DPP6, CACNA1D, KCNAB2	864	18	19453	5.00334	1	0.815491	0.805588
GOTERM_BP_DIRECT	GO:0001658~branching involved in ureteric bud morphogenesis	6	0.653595	0.0442492	BMP2, EYA1, TMEM59L, SIX1, TCF21, FGF2	864	44	19453	3.07023	1	0.815491	0.805588
GOTERM_BP_DIRECT	GO:0051480~regulation of cytosolic calcium ion concentration	6	0.653595	0.0442492	MYH7B, SCGN, PLN, CAV1, ATP2B1, PRKACB	864	44	19453	3.07023	1	0.815491	0.805588
GOTERM_BP_DIRECT	GO:0001934~positive regulation of protein phosphorylation	17	1.85185	0.0447546	NTRK2, EPHA7, MUSK, LRRK2, ITLN1, HSPA2, AXIN2, FGF2, MT3, MMP9, CLIP3, BMP2, RELN, EDNRB, FGF18, LEPR, CARD14	864	226	19453	1.69361	1	0.815491	0.805588
GOTERM_BP_DIRECT	GO:0034765~regulation of ion transmembrane transport	12	1.30719	0.0453201	CLIC5, KCNH4, CLIC4, KCNK10, CACNA2D1, KCNMA1, SCN9A, KCNK15, SCN7A, CACNA1D, KCNAB2, CACNG4	864	139	19453	1.94375	1	0.815491	0.805588
GOTERM_BP_DIRECT	GO:1904045~cellular response to aldosterone	3	0.326797	0.0460705	SCNN1G, SCNN1B, SGK1	864	8	19453	8.44314	1	0.815491	0.805588
GOTERM_BP_DIRECT	GO:0061180~mammary gland epithelium development	3	0.326797	0.0460705	WNT7B, MSX1, WNT2	864	8	19453	8.44314	1	0.815491	0.805588
GOTERM_BP_DIRECT	GO:0035860~glial cell-derived neurotrophic factor receptor signaling pathway	3	0.326797	0.0460705	RET, GFRA1, GFRA2	864	8	19453	8.44314	1	0.815491	0.805588
GOTERM_BP_DIRECT	GO:0032835~glomerulus development	3	0.326797	0.0460705	WWTR1, PTPRO, TCF21	864	8	19453	8.44314	1	0.815491	0.805588
GOTERM_BP_DIRECT	GO:2001030~negative regulation of cellular glucuronidation	3	0.326797	0.0460705	UGT1A10, UGT1A1, UGT1A8	864	8	19453	8.44314	1	0.815491	0.805588
GOTERM_BP_DIRECT	GO:0023041~neuronal signal transduction	3	0.326797	0.0460705	OLFM1, NLGN1, NRXN1	864	8	19453	8.44314	1	0.815491	0.805588
GOTERM_BP_DIRECT	GO:0060539~diaphragm development	3	0.326797	0.0460705	TCF21, FGFRL1, STRA6	864	8	19453	8.44314	1	0.815491	0.805588
GOTERM_BP_DIRECT	GO:1904224~negative regulation of glucuronosyltransferase activity	3	0.326797	0.0460705	UGT1A10, UGT1A1, UGT1A8	864	8	19453	8.44314	1	0.815491	0.805588
GOTERM_BP_DIRECT	GO:0035315~hair cell differentiation	3	0.326797	0.0460705	DLX3, SPINK5, PITX2	864	8	19453	8.44314	1	0.815491	0.805588
GOTERM_BP_DIRECT	GO:0048762~mesenchymal cell differentiation	3	0.326797	0.0460705	WWTR1, BMP2, BMP7	864	8	19453	8.44314	1	0.815491	0.805588
GOTERM_BP_DIRECT	GO:0044341~sodium-dependent phosphate transport	3	0.326797	0.0460705	SLC17A7, SLC17A8, SLC17A4	864	8	19453	8.44314	1	0.815491	0.805588
GOTERM_BP_DIRECT	GO:0071356~cellular response to tumor necrosis factor	12	1.30719	0.0473068	CCL14, AKAP12, CCL24, SFRP1, CCL21, CCL20, LRRK2, CHI3L1, CYBA, CCL19, PCK1, CLDN1	864	140	19453	1.92986	1	0.833481	0.823359
GOTERM_BP_DIRECT	GO:0051965~positive regulation of synapse assembly	7	0.762527	0.0493269	NTRK2, NLGN1, SRPX2, CLSTN2, NRXN1, LRRTM1, SLITRK6	864	60	19453	2.62676	1	0.8615	0.851038
GOTERM_BP_DIRECT	GO:0006811~ion transport	12	1.30719	0.049352	SLC9A2, SLC15A1, TRPA1, SLCO4A1, SLCO4C1, SLCO2A1, FXYD1, FXYD6, SLC17A7, FXYD5, SLC17A8, SLC22A11	864	141	19453	1.91617	1	0.8615	0.851038
GOTERM_BP_DIRECT	GO:0051279~regulation of release of sequestered calcium ion into cytosol	4	0.43573	0.0496331	CASQ2, ANK2, CYBA, LIME1	864	19	19453	4.74001	1	0.862432	0.851959
GOTERM_BP_DIRECT	GO:0060325~face morphogenesis	5	0.544662	0.0516601	CLDN5, PDGFRA, LEF1, MSX1, STRA6	864	32	19453	3.51798	1	0.88349	0.872761
GOTERM_BP_DIRECT	GO:0045664~regulation of neuron differentiation	5	0.544662	0.0516601	NLGN1, LTK, RELN, EYA1, SIX1	864	32	19453	3.51798	1	0.88349	0.872761
GOTERM_BP_DIRECT	GO:0015908~fatty acid transport	5	0.544662	0.0516601	FABP1, FABP2, CRABP1, SLC27A6, PMP2	864	32	19453	3.51798	1	0.88349	0.872761
GOTERM_BP_DIRECT	GO:0007043~cell-cell junction assembly	6	0.653595	0.0520111	CLDN5, CDH3, CTNND2, CDH22, PKP1, CDH19	864	46	19453	2.93675	1	0.88349	0.872761
GOTERM_BP_DIRECT	GO:0022617~extracellular matrix disassembly	6	0.653595	0.0520111	MMP11, MMP7, CMA1, CTSG, TPSAB1, MMP9	864	46	19453	2.93675	1	0.88349	0.872761
GOTERM_BP_DIRECT	GO:0050808~synapse organization	7	0.762527	0.0527481	NLGN1, PTK7, WNT7B, LRRTM1, CTNND2, SEMA3E, L1CAM	864	61	19453	2.58369	1	0.888221	0.877435
GOTERM_BP_DIRECT	GO:0006954~inflammatory response	28	3.05011	0.0527586	CCL14, ORM1, CIITA, PTGS2, PTGS1, SCN9A, NLRP2, CCL19, TAC1, PTGDR, AOC3, CCL24, TICAM2, CCL21, CCL20, PLA2G2A, CYBA, CXCL10, BMP2, CXCL11, KRT16, AXL, PLP1, DPEP1, CHI3L1, MS4A2, FOLR2, SCG2	864	436	19453	1.44592	1	0.888221	0.877435
GOTERM_BP_DIRECT	GO:0071277~cellular response to calcium ion	9	0.980392	0.054309	SYT4, NLGN1, CLIC4, NRXN1, CPNE7, CHP2, DPEP1, SYT13, SYT7	864	93	19453	2.17888	1	0.894106	0.883248
GOTERM_BP_DIRECT	GO:0042310~vasoconstriction	4	0.43573	0.0565291	EDNRB, EDN3, CAV1, SLC6A4	864	20	19453	4.50301	1	0.894106	0.883248
GOTERM_BP_DIRECT	GO:0019229~regulation of vasoconstriction	4	0.43573	0.0565291	EDN3, ATP1A2, ADRA2C, ADRA2A	864	20	19453	4.50301	1	0.894106	0.883248
GOTERM_BP_DIRECT	GO:0010737~protein kinase A signaling	4	0.43573	0.0565291	MYOM1, RDX, GCG, PRKACB	864	20	19453	4.50301	1	0.894106	0.883248
GOTERM_BP_DIRECT	GO:0050965~detection of temperature stimulus involved in sensory perception of pain	4	0.43573	0.0565291	CXCL12, SCN9A, TAC1, NTSR1	864	20	19453	4.50301	1	0.894106	0.883248
GOTERM_BP_DIRECT	GO:0046676~negative regulation of insulin secretion	5	0.544662	0.0568047	CHGA, SFRP1, VSNL1, ABCC8, ADRA2A	864	33	19453	3.41137	1	0.894106	0.883248
GOTERM_BP_DIRECT	GO:0035633~maintenance of permeability of blood-brain barrier	5	0.544662	0.0568047	CLDN5, LAMA2, DMD, PTGS2, CLDN1	864	33	19453	3.41137	1	0.894106	0.883248
GOTERM_BP_DIRECT	GO:0001523~retinoid metabolic process	5	0.544662	0.0568047	AKR1B10, ADH1B, ALDH1A1, GPC5, AKR1C4	864	33	19453	3.41137	1	0.894106	0.883248
GOTERM_BP_DIRECT	GO:2001259~positive regulation of cation channel activity	3	0.326797	0.0575255	ANK2, PIRT, NTSR1	864	9	19453	7.50502	1	0.894106	0.883248
GOTERM_BP_DIRECT	GO:0030728~ovulation	3	0.326797	0.0575255	RGS2, HPGD, PTGS2	864	9	19453	7.50502	1	0.894106	0.883248
GOTERM_BP_DIRECT	GO:0071875~adrenergic receptor signaling pathway	3	0.326797	0.0575255	PDE4D, ADRA2C, ADRA2A	864	9	19453	7.50502	1	0.894106	0.883248
GOTERM_BP_DIRECT	GO:0006069~ethanol oxidation	3	0.326797	0.0575255	ADH1C, ADH1B, ADH1A	864	9	19453	7.50502	1	0.894106	0.883248
GOTERM_BP_DIRECT	GO:0043269~regulation of ion transport	3	0.326797	0.0575255	FXYD1, FXYD6, FXYD5	864	9	19453	7.50502	1	0.894106	0.883248
GOTERM_BP_DIRECT	GO:0052696~flavonoid glucuronidation	3	0.326797	0.0575255	UGT1A10, UGT1A1, UGT1A8	864	9	19453	7.50502	1	0.894106	0.883248
GOTERM_BP_DIRECT	GO:1901844~regulation of cell communication by electrical coupling involved in cardiac conduction	3	0.326797	0.0575255	IRX3, PDE4D, CAV1	864	9	19453	7.50502	1	0.894106	0.883248
GOTERM_BP_DIRECT	GO:0048874~homeostasis of number of cells in a free-living population	3	0.326797	0.0575255	MUC2, NLRP6, LRRC19	864	9	19453	7.50502	1	0.894106	0.883248
GOTERM_BP_DIRECT	GO:0045822~negative regulation of heart contraction	3	0.326797	0.0575255	PLN, PDE4D, ATP1A2	864	9	19453	7.50502	1	0.894106	0.883248
GOTERM_BP_DIRECT	GO:0002003~angiotensin maturation	3	0.326797	0.0575255	CPA3, CMA1, CTSG	864	9	19453	7.50502	1	0.894106	0.883248
GOTERM_BP_DIRECT	GO:0006813~potassium ion transport	8	0.87146	0.0575929	KCNH4, ABCC8, KCNMB1, KCNMA1, FXYD1, SLC17A7, ATP1A2, KCNAB2	864	78	19453	2.30924	1	0.894106	0.883248
GOTERM_BP_DIRECT	GO:0001755~neural crest cell migration	6	0.653595	0.0605169	RET, KITLG, EDNRB, EDN3, SEMA3E, SOX10	864	48	19453	2.81438	1	0.931861	0.920545
GOTERM_BP_DIRECT	GO:0021762~substantia nigra development	6	0.653595	0.0605169	UCHL1, MAOB, PLP1, PADI2, FGF2, INA	864	48	19453	2.81438	1	0.931861	0.920545
GOTERM_BP_DIRECT	GO:0014068~positive regulation of phosphatidylinositol 3-kinase signaling	8	0.87146	0.0608922	NTRK2, PDGFRA, RELN, MYOC, EGF, PDGFD, ROR1, FGF2	864	79	19453	2.28	1	0.933845	0.922505
GOTERM_BP_DIRECT	GO:0045944~positive regulation of transcription from RNA polymerase II promoter	67	7.29847	0.061982	FOXA1, MESP1, CIITA, TCF21, SIX1, NR3C1, HOXC11, FGF2, HOXA10, SPIB, HOXA9, SALL4, CHP2, HOXA7, PITX2, VENTX, TEAD4, FOXD3, MYOCD, LMO3, SOX14, ZFY, SOX10, ETV4, RGMA, ZEB2, ZEB1, TFR2, HAND2, ITGA8, BEX1, DLX3, LEF1, ASCL2, BARX2, DDN, PLAC8, STOX2, NDN, MSX1, OTX1, WNT2, RXRG, NKX2-3, ZBTB7C, ARNT2, WWTR1, IL33, EYA1, FOXF2, CDKN2A, IRX3, PDX1, FOXJ1, GRHL3, BMP7, MEIS2, PHOX2B, PHOX2A, MLXIPL,…	864	1232	19453	1.22444	1	0.941138	0.92971
GOTERM_BP_DIRECT	GO:0033574~response to testosterone	5	0.544662	0.0622134	HOXA10, HOXA9, MSTN, CA9, HMGCS2	864	34	19453	3.31104	1	0.941138	0.92971
GOTERM_BP_DIRECT	GO:0050731~positive regulation of peptidyl-tyrosine phosphorylation	9	0.980392	0.0631626	KITLG, RELN, EGF, CNTN1, GFRA1, CD36, IL6R, AREG, THBS4	864	96	19453	2.11079	1	0.941138	0.92971
GOTERM_BP_DIRECT	GO:0048665~neuron fate specification	4	0.43573	0.0638523	FOXA1, EYA1, FEV, SIX1	864	21	19453	4.28858	1	0.941138	0.92971
GOTERM_BP_DIRECT	GO:0045104~intermediate filament cytoskeleton organization	4	0.43573	0.0638523	SYNM, KRT16, KRT6C, PRPH	864	21	19453	4.28858	1	0.941138	0.92971
GOTERM_BP_DIRECT	GO:0010880~regulation of release of sequestered calcium ion into cytosol by sarcoplasmic reticulum	4	0.43573	0.0638523	GSTM2, PDE4D, CASQ2, DMD	864	21	19453	4.28858	1	0.941138	0.92971
GOTERM_BP_DIRECT	GO:0006693~prostaglandin metabolic process	4	0.43573	0.0638523	HPGD, GSTA1, AKR1C4, PTGES	864	21	19453	4.28858	1	0.941138	0.92971
GOTERM_BP_DIRECT	GO:2000311~regulation of AMPA receptor activity	4	0.43573	0.0638523	NLGN1, NRXN1, SHISA9, CACNG4	864	21	19453	4.28858	1	0.941138	0.92971
GOTERM_BP_DIRECT	GO:0061028~establishment of endothelial barrier	4	0.43573	0.0638523	EDNRB, PDE4D, PDE2A, RDX	864	21	19453	4.28858	1	0.941138	0.92971
GOTERM_BP_DIRECT	GO:0055078~sodium ion homeostasis	4	0.43573	0.0638523	SCNN1G, SCNN1B, CYP4F3, SCN7A	864	21	19453	4.28858	1	0.941138	0.92971
GOTERM_BP_DIRECT	GO:0010862~positive regulation of pathway-restricted SMAD protein phosphorylation	6	0.653595	0.0650481	GDF10, BMP3, BMP2, MSTN, RBPMS, BMP7	864	49	19453	2.75694	1	0.955048	0.94345
GOTERM_BP_DIRECT	GO:0009636~response to toxic substance	8	0.87146	0.0678314	MAOB, SCN9A, NEFL, TRPM6, CLDN1, DHRS2, SLC6A4, CES1	864	81	19453	2.22371	1	0.987168	0.97518
GOTERM_BP_DIRECT	GO:0048247~lymphocyte chemotaxis	5	0.544662	0.0678832	CCL14, CCL24, CCL21, CCL20, CCL19	864	35	19453	3.21644	1	0.987168	0.97518
GOTERM_BP_DIRECT	GO:0032060~bleb assembly	3	0.326797	0.0698419	PMP22, LPAR1, EMP1	864	10	19453	6.75451	1	0.987168	0.97518
GOTERM_BP_DIRECT	GO:0051673~membrane disruption in other organism	3	0.326797	0.0698419	DEFA6, RNASE7, DEFA5	864	10	19453	6.75451	1	0.987168	0.97518
GOTERM_BP_DIRECT	GO:0048671~negative regulation of collateral sprouting	3	0.326797	0.0698419	EPHA7, FSTL4, RGMA	864	10	19453	6.75451	1	0.987168	0.97518
GOTERM_BP_DIRECT	GO:0044419~interspecies interaction between organisms	3	0.326797	0.0698419	CD209, CLEC10A, ASGR1	864	10	19453	6.75451	1	0.987168	0.97518
GOTERM_BP_DIRECT	GO:0097104~postsynaptic membrane assembly	3	0.326797	0.0698419	NLGN1, NRXN1, CEL	864	10	19453	6.75451	1	0.987168	0.97518
GOTERM_BP_DIRECT	GO:2000117~negative regulation of cysteine-type endopeptidase activity	3	0.326797	0.0698419	CST1, MT3, CST4	864	10	19453	6.75451	1	0.987168	0.97518
GOTERM_BP_DIRECT	GO:0048023~positive regulation of melanin biosynthetic process	3	0.326797	0.0698419	ZEB2, CDH3, TYRP1	864	10	19453	6.75451	1	0.987168	0.97518
GOTERM_BP_DIRECT	GO:0060259~regulation of feeding behavior	3	0.326797	0.0698419	CNR1, NMU, LEPR	864	10	19453	6.75451	1	0.987168	0.97518
GOTERM_BP_DIRECT	GO:0031641~regulation of myelination	4	0.43573	0.0715881	TG, PTPRZ1, PTN, RXRG	864	22	19453	4.09364	1	0.994755	0.982675
GOTERM_BP_DIRECT	GO:0070542~response to fatty acid	4	0.43573	0.0715881	PCSK1, PDX1, CD36, PTGS2	864	22	19453	4.09364	1	0.994755	0.982675
GOTERM_BP_DIRECT	GO:0001953~negative regulation of cell-matrix adhesion	4	0.43573	0.0715881	MYOC, CDKN2A, SEMA3E, HOXA7	864	22	19453	4.09364	1	0.994755	0.982675
GOTERM_BP_DIRECT	GO:0055007~cardiac muscle cell differentiation	4	0.43573	0.0715881	MESP1, MYOCD, BMP2, ASB2	864	22	19453	4.09364	1	0.994755	0.982675
GOTERM_BP_DIRECT	GO:0060021~palate development	7	0.762527	0.071971	GABRB3, CLDN5, PDGFRA, FOXF2, DLX6, TCF21, MSX1	864	66	19453	2.38796	1	0.994755	0.982675
GOTERM_BP_DIRECT	GO:0045665~negative regulation of neuron differentiation	7	0.762527	0.071971	IRX3, ZNF536, CNTN2, DMD, BMP7, PHOX2B, SLC6A4	864	66	19453	2.38796	1	0.994755	0.982675
GOTERM_BP_DIRECT	GO:0000122~negative regulation of transcription from RNA polymerase II promoter	56	6.10022	0.0722169	FOXA1, CIITA, BHLHE41, TCF21, SIX1, NR3C1, FOXQ1, DMBX1, JPH2, DACH1, EDNRB, TRIM29, SALL4, CD36, HOXA7, PITX2, FEZF1, FOXD3, HES6, MYOCD, TGIF2, USP2, SOX14, SOX10, FOXP2, ZEB2, ZEB1, TRIB3, TAGLN3, LEF1, ASCL2, BARX2, NDN, MSX1, JAZF1, TCFL5, WWTR1, IL33, IRX3, CAV1, USP9Y, CBX2, PDE2A, PDX1, FOXJ1, NR0B2, MEIS2, MLXIPL, BMP2, NFE2L3, ZNF536, SP5, GTF2IRD1, INSM1, MXD1, SIM2	864	1016	19453	1.24099	1	0.994755	0.982675
GOTERM_BP_DIRECT	GO:0050832~defense response to fungus	5	0.544662	0.0738101	CHGA, DEFA6, RNASE7, DEFA5, CTSG	864	36	19453	3.12709	1	1	0.988117
GOTERM_BP_DIRECT	GO:0001657~ureteric bud development	5	0.544662	0.0738101	RET, SFRP1, SIX1, TCF21, BMP7	864	36	19453	3.12709	1	1	0.988117
GOTERM_BP_DIRECT	GO:0048839~inner ear development	6	0.653595	0.0746633	BMP2, SIX1, ROR1, MSX1, LGR5, PHOX2B	864	51	19453	2.64883	1	1	0.988117
GOTERM_BP_DIRECT	GO:0071456~cellular response to hypoxia	11	1.19826	0.0748361	FABP1, SFRP1, CPEB1, KCNMB1, STC2, CLCA1, PCK1, PTGS2, MT3, BMP7, DDR2	864	134	19453	1.84825	1	1	0.988117
GOTERM_BP_DIRECT	GO:0071347~cellular response to interleukin-1	8	0.87146	0.0752258	CCL14, AKAP12, CCL24, SFRP1, CCL21, CCL20, CCL19, PCK1	864	83	19453	2.17012	1	1	0.988117
GOTERM_BP_DIRECT	GO:0032956~regulation of actin cytoskeleton organization	9	0.980392	0.0762895	BST2, PDGFRA, DAAM2, FAM107A, NEDD9, GRHL3, CELSR1, GPM6B, RHOBTB1	864	100	19453	2.02635	1	1	0.988117
GOTERM_BP_DIRECT	GO:0035567~non-canonical Wnt signaling pathway	4	0.43573	0.0797209	SFRP4, SFRP1, FRZB, SFRP5	864	23	19453	3.91566	1	1	0.988117
GOTERM_BP_DIRECT	GO:0032355~response to estradiol	9	0.980392	0.0798087	FOXA1, SOCS2, ADCYAP1R1, HPGD, PTGS2, CRYAB, AREG, BMP7, SLC6A4	864	101	19453	2.00629	1	1	0.988117
GOTERM_BP_DIRECT	GO:0042391~regulation of membrane potential	9	0.980392	0.0798087	GABRB3, POPDC2, KCNH4, LRRK2, KCNMA1, GRIK3, BVES, SLC4A4, GABRG2	864	101	19453	2.00629	1	1	0.988117
GOTERM_BP_DIRECT	GO:0034612~response to tumor necrosis factor	5	0.544662	0.0799899	UBD, CHI3L1, TNFRSF11A, AFF3, PTGS2	864	37	19453	3.04257	1	1	0.988117
GOTERM_BP_DIRECT	GO:0010811~positive regulation of cell-substrate adhesion	5	0.544662	0.0799899	VIT, ABI3BP, RELL2, EDIL3, FBLN2	864	37	19453	3.04257	1	1	0.988117
GOTERM_BP_DIRECT	GO:0006486~protein glycosylation	10	1.08932	0.082508	FUT9, B3GNT6, TUSC3, B3GALT1, ST8SIA3, B3GALT4, ST3GAL4, GCNT2, ST8SIA6, B3GALT5	864	119	19453	1.89202	1	1	0.988117
GOTERM_BP_DIRECT	GO:0001574~ganglioside biosynthetic process	3	0.326797	0.0829206	ST8SIA3, B3GALT4, ST8SIA6	864	11	19453	6.14047	1	1	0.988117
GOTERM_BP_DIRECT	GO:0010038~response to metal ion	3	0.326797	0.0829206	PKLR, MT1X, HMGCS2	864	11	19453	6.14047	1	1	0.988117
GOTERM_BP_DIRECT	GO:1990266~neutrophil migration	3	0.326797	0.0829206	GP2, CD177, UMODL1	864	11	19453	6.14047	1	1	0.988117
GOTERM_BP_DIRECT	GO:0052697~xenobiotic glucuronidation	3	0.326797	0.0829206	UGT1A10, UGT1A1, UGT1A8	864	11	19453	6.14047	1	1	0.988117
GOTERM_BP_DIRECT	GO:0001759~organ induction	3	0.326797	0.0829206	SIX1, FGF2, HOXC11	864	11	19453	6.14047	1	1	0.988117
GOTERM_BP_DIRECT	GO:0045922~negative regulation of fatty acid metabolic process	3	0.326797	0.0829206	UGT1A10, UGT1A1, UGT1A8	864	11	19453	6.14047	1	1	0.988117
GOTERM_BP_DIRECT	GO:0097105~presynaptic membrane assembly	3	0.326797	0.0829206	NLGN1, NRXN1, CEL	864	11	19453	6.14047	1	1	0.988117
GOTERM_BP_DIRECT	GO:0003139~secondary heart field specification	3	0.326797	0.0829206	MESP1, WNT11, AXIN2	864	11	19453	6.14047	1	1	0.988117
GOTERM_BP_DIRECT	GO:0051496~positive regulation of stress fiber assembly	6	0.653595	0.0850056	SFRP1, WNT11, MYOC, LPAR1, FERMT2, PFN2	864	53	19453	2.54887	1	1	0.988117
GOTERM_BP_DIRECT	GO:0070830~bicellular tight junction assembly	6	0.653595	0.0850056	CLDN5, WNT11, CLDN8, CLDN23, CLDN2, CLDN1	864	53	19453	2.54887	1	1	0.988117
GOTERM_BP_DIRECT	GO:0086091~regulation of heart rate by cardiac conduction	5	0.544662	0.0864173	CAV1, CACNA2D1, CACNA1D, ANK2, DSC2	864	38	19453	2.96251	1	1	0.988117
GOTERM_BP_DIRECT	GO:0048469~cell maturation	5	0.544662	0.0864173	CCL21, AXL, FOXJ1, CCL19, SOX10	864	38	19453	2.96251	1	1	0.988117
GOTERM_BP_DIRECT	GO:0001890~placenta development	5	0.544662	0.0864173	DLX3, MME, HSD17B2, PLAC1, ASCL2	864	38	19453	2.96251	1	1	0.988117
GOTERM_BP_DIRECT	GO:2000054~negative regulation of Wnt signaling pathway involved in dorsal/ventral axis specification	2	0.217865	0.0867607	SFRP1, AXIN2	864	2	19453	22.515	1	1	0.988117
GOTERM_BP_DIRECT	GO:0032341~aldosterone metabolic process	2	0.217865	0.0867607	EDNRB, SCNN1B	864	2	19453	22.515	1	1	0.988117
GOTERM_BP_DIRECT	GO:0032227~negative regulation of synaptic transmission, dopaminergic	2	0.217865	0.0867607	PTGS2, SLC6A4	864	2	19453	22.515	1	1	0.988117
GOTERM_BP_DIRECT	GO:0061325~cell proliferation involved in outflow tract morphogenesis	2	0.217865	0.0867607	HAND2, PITX2	864	2	19453	22.515	1	1	0.988117
GOTERM_BP_DIRECT	GO:0033604~negative regulation of catecholamine secretion	2	0.217865	0.0867607	CHGA, SYT4	864	2	19453	22.515	1	1	0.988117
GOTERM_BP_DIRECT	GO:0036309~protein localization to M-band	2	0.217865	0.0867607	OBSCN, ANK2	864	2	19453	22.515	1	1	0.988117
GOTERM_BP_DIRECT	GO:0006683~galactosylceramide catabolic process	2	0.217865	0.0867607	GALC, GBA3	864	2	19453	22.515	1	1	0.988117
GOTERM_BP_DIRECT	GO:0035051~cardiocyte differentiation	2	0.217865	0.0867607	MYOCD, BMP2	864	2	19453	22.515	1	1	0.988117
GOTERM_BP_DIRECT	GO:0048710~regulation of astrocyte differentiation	2	0.217865	0.0867607	EPHA4, CNTN2	864	2	19453	22.515	1	1	0.988117
GOTERM_BP_DIRECT	GO:0007497~posterior midgut development	2	0.217865	0.0867607	RET, EDNRB	864	2	19453	22.515	1	1	0.988117
GOTERM_BP_DIRECT	GO:0031620~regulation of fever generation	2	0.217865	0.0867607	EDNRB, PTGES	864	2	19453	22.515	1	1	0.988117
GOTERM_BP_DIRECT	GO:0003210~cardiac atrium formation	2	0.217865	0.0867607	MESP1, BMP2	864	2	19453	22.515	1	1	0.988117
GOTERM_BP_DIRECT	GO:0098743~cell aggregation	2	0.217865	0.0867607	TMIGD1, MPZ	864	2	19453	22.515	1	1	0.988117
GOTERM_BP_DIRECT	GO:1903056~regulation of melanosome organization	2	0.217865	0.0867607	GPR143, ZEB2	864	2	19453	22.515	1	1	0.988117
GOTERM_BP_DIRECT	GO:0046449~creatinine metabolic process	2	0.217865	0.0867607	MME, SLC16A12	864	2	19453	22.515	1	1	0.988117
GOTERM_BP_DIRECT	GO:0070946~neutrophil mediated killing of gram-positive bacterium	2	0.217865	0.0867607	NLRP6, CTSG	864	2	19453	22.515	1	1	0.988117
GOTERM_BP_DIRECT	GO:0071805~potassium ion transmembrane transport	11	1.19826	0.0870685	SLC9A2, KCNH4, EDN3, KCNK10, ABCC8, KCNMB1, KCNMA1, KCNK15, SLC17A7, ATP1A2, KCNAB2	864	138	19453	1.79468	1	1	0.988117
GOTERM_BP_DIRECT	GO:0007179~transforming growth factor beta receptor signaling pathway	9	0.980392	0.0871321	GDF10, CLDN5, HPGD, MSTN, USP9Y, ITGA8, LTBP4, GCNT2, FERMT2	864	103	19453	1.96733	1	1	0.988117
GOTERM_BP_DIRECT	GO:0007626~locomotory behavior	8	0.87146	0.0871691	RELN, NEGR1, LRRTM1, NPY2R, NPY1R, CNTN1, CELSR1, ADCY5	864	86	19453	2.09442	1	1	0.988117
GOTERM_BP_DIRECT	GO:0098719~sodium ion import across plasma membrane	4	0.43573	0.088234	SLC5A6, SLC9A2, SCNN1G, SCNN1B	864	24	19453	3.75251	1	1	0.988117
GOTERM_BP_DIRECT	GO:0042127~regulation of cell proliferation	13	1.41612	0.0898308	JAG2, BEX4, LTK, GRPR, PTGS1, CXCL10, CXCL11, TMIGD1, PLCD3, SGK1, LGR5, NKX2-3, TCFL5	864	175	19453	1.67255	1	1	0.988117
GOTERM_BP_DIRECT	GO:0010977~negative regulation of neuron projection development	7	0.762527	0.0898825	EPHA4, LRRK2, PTPRO, PMP22, STMN2, LPAR1, MT3	864	70	19453	2.2515	1	1	0.988117
GOTERM_BP_DIRECT	GO:0001503~ossification	8	0.87146	0.091376	CLEC3B, COL11A1, TNFRSF11A, CHRDL1, MMP9, BMP7, GPM6B, DDR2	864	87	19453	2.07035	1	1	0.988117
GOTERM_BP_DIRECT	GO:0030326~embryonic limb morphogenesis	5	0.544662	0.093087	HOXA10, DLX6, SALL4, LEF1, BMP7	864	39	19453	2.88654	1	1	0.988117
GOTERM_BP_DIRECT	GO:0050909~sensory perception of taste	5	0.544662	0.093087	SCNN1G, P2RX2, SCNN1B, LEF1, CD36	864	39	19453	2.88654	1	1	0.988117
GOTERM_BP_DIRECT	GO:0015732~prostaglandin transport	3	0.326797	0.0966702	SLCO4A1, SLCO2A1, SLC22A11	864	12	19453	5.62876	1	1	0.988117
GOTERM_BP_DIRECT	GO:0001967~suckling behavior	3	0.326797	0.0966702	CNTFR, DACH1, HAND2	864	12	19453	5.62876	1	1	0.988117
GOTERM_BP_DIRECT	GO:0030259~lipid glycosylation	3	0.326797	0.0966702	B3GALT1, ST3GAL4, B4GALNT2	864	12	19453	5.62876	1	1	0.988117
GOTERM_BP_DIRECT	GO:0048251~elastic fiber assembly	3	0.326797	0.0966702	MFAP4, TNXB, LTBP4	864	12	19453	5.62876	1	1	0.988117
GOTERM_BP_DIRECT	GO:0051926~negative regulation of calcium ion transport	3	0.326797	0.0966702	PLN, PTGS2, ADRA2A	864	12	19453	5.62876	1	1	0.988117
GOTERM_BP_DIRECT	GO:0050767~regulation of neurogenesis	5	0.544662	0.0999927	HES6, LEF1, BHLHE41, FEZF1, ASCL2	864	40	19453	2.81438	1	1	0.988117
GOTERM_BP_DIRECT	GO:0060325~face morphogenesis	5	0.469043	0.0809345	CLDN5, PDGFRA, LEF1, MSX1, STRA6	1006	32	19453	3.0214	1	0.97728	0.965949
GOTERM_BP_DIRECT	GO:0043552~positive regulation of phosphatidylinositol 3-kinase activity	5	0.469043	0.0809345	PDGFRA, CCL21, KIT, CCL19, FGF2	1006	32	19453	3.0214	1	0.97728	0.965949
GOTERM_BP_DIRECT	GO:0045664~regulation of neuron differentiation	5	0.469043	0.0809345	NLGN1, LTK, RELN, EYA1, SIX1	1006	32	19453	3.0214	1	0.97728	0.965949
GOTERM_BP_DIRECT	GO:0048008~platelet-derived growth factor receptor signaling pathway	5	0.469043	0.0809345	PDGFRA, PDGFD, STON1, CSPG4, PLAT	1006	32	19453	3.0214	1	0.97728	0.965949
GOTERM_BP_DIRECT	GO:0048863~stem cell differentiation	6	0.562852	0.0811114	GPM6A, KRT14, KIT, PDX1, MSX1, HOXA7	1006	45	19453	2.57826	1	0.97728	0.965949
GOTERM_BP_DIRECT	GO:0042542~response to hydrogen peroxide	6	0.562852	0.0811114	HBB, HBA2, HBA1, CRYAB, AREG, SLC8A1	1006	45	19453	2.57826	1	0.97728	0.965949
GOTERM_BP_DIRECT	GO:0050806~positive regulation of synaptic transmission	4	0.375235	0.08144	GRIA1, LGI1, CLSTN2, NMU	1006	20	19453	3.8674	1	0.97728	0.965949
GOTERM_BP_DIRECT	GO:0050965~detection of temperature stimulus involved in sensory perception of pain	4	0.375235	0.08144	CXCL12, SCN9A, TAC1, NTSR1	1006	20	19453	3.8674	1	0.97728	0.965949
GOTERM_BP_DIRECT	GO:0042310~vasoconstriction	4	0.375235	0.08144	EDNRB, EDN3, CAV1, SLC6A4	1006	20	19453	3.8674	1	0.97728	0.965949
GOTERM_BP_DIRECT	GO:2001222~regulation of neuron migration	4	0.375235	0.08144	RELN, KIF26A, SOX14, UNC5C	1006	20	19453	3.8674	1	0.97728	0.965949
GOTERM_BP_DIRECT	GO:0035329~hippo signaling	4	0.375235	0.08144	TEAD4, WWTR1, FAT4, AMOTL1	1006	20	19453	3.8674	1	0.97728	0.965949
GOTERM_BP_DIRECT	GO:0019229~regulation of vasoconstriction	4	0.375235	0.08144	EDN3, ATP1A2, ADRA2C, ADRA2A	1006	20	19453	3.8674	1	0.97728	0.965949
GOTERM_BP_DIRECT	GO:0010737~protein kinase A signaling	4	0.375235	0.08144	MYOM1, RDX, GCG, PRKACB	1006	20	19453	3.8674	1	0.97728	0.965949
GOTERM_BP_DIRECT	GO:0048167~regulation of synaptic plasticity	7	0.65666	0.0831167	NPAS4, VGF, PLAT, PTN, CHRDL1, GRIN1, GRIN2D	1006	59	19453	2.29422	1	0.994518	0.982987
GOTERM_BP_DIRECT	GO:0071456~cellular response to hypoxia	12	1.1257	0.0868035	FABP1, SFRP1, CPEB1, KCNMB1, STC2, CLCA1, PCK1, PTGS2, MT3, BMP7, SLC8A1, DDR2	1006	134	19453	1.73167	1	1	0.988645
GOTERM_BP_DIRECT	GO:0032092~positive regulation of protein binding	8	0.750469	0.0871682	CLDN5, SPON1, BMP2, CAV1, LRRK2, TRIB3, GCG, CTHRC1	1006	74	19453	2.09048	1	1	0.988645
GOTERM_BP_DIRECT	GO:0022617~extracellular matrix disassembly	6	0.562852	0.0873347	MMP11, MMP7, CMA1, CTSG, TPSAB1, MMP9	1006	46	19453	2.52221	1	1	0.988645
GOTERM_BP_DIRECT	GO:0007043~cell-cell junction assembly	6	0.562852	0.0873347	CLDN5, CDH3, CTNND2, CDH22, PKP1, CDH19	1006	46	19453	2.52221	1	1	0.988645
GOTERM_BP_DIRECT	GO:0016477~cell migration	21	1.96998	0.0875562	LAMC3, USP9Y, NTN4, NEDD9, GFRA1, L1CAM, CDC42BPA, TSPAN11, MMP9, TMIGD1, TMEFF2, AXL, PTK7, GPC5, IGFBP6, INSM1, PHLDB2, EPHA3, CTHRC1, FGFR1, JAM3	1006	278	19453	1.46071	1	1	0.988645
GOTERM_BP_DIRECT	GO:0001822~kidney development	11	1.03189	0.0882348	HPGD, MME, ADAMTS1, PTK7, ITGA8, SIX1, TCF21, GFRA1, HMGCS2, PCSK5, STRA6	1006	119	19453	1.78745	1	1	0.988645
GOTERM_BP_DIRECT	GO:0046676~negative regulation of insulin secretion	5	0.469043	0.0885159	CHGA, SFRP1, VSNL1, ABCC8, ADRA2A	1006	33	19453	2.92985	1	1	0.988645
GOTERM_BP_DIRECT	GO:2000463~positive regulation of excitatory postsynaptic potential	5	0.469043	0.0885159	NLGN1, RELN, NRXN1, GRIN1, GRIN2D	1006	33	19453	2.92985	1	1	0.988645
GOTERM_BP_DIRECT	GO:0034332~adherens junction organization	5	0.469043	0.0885159	EFNB2, EPHA4, CDH3, CDH22, CDH19	1006	33	19453	2.92985	1	1	0.988645
GOTERM_BP_DIRECT	GO:0097104~postsynaptic membrane assembly	3	0.281426	0.0911083	NLGN1, NRXN1, CEL	1006	10	19453	5.80109	1	1	0.988645
GOTERM_BP_DIRECT	GO:0021517~ventral spinal cord development	3	0.281426	0.0911083	RELN, VLDLR, LRP8	1006	10	19453	5.80109	1	1	0.988645
GOTERM_BP_DIRECT	GO:0051481~negative regulation of cytosolic calcium ion concentration	3	0.281426	0.0911083	ATP1A2, ATP2B1, SLC8A1	1006	10	19453	5.80109	1	1	0.988645
GOTERM_BP_DIRECT	GO:2000117~negative regulation of cysteine-type endopeptidase activity	3	0.281426	0.0911083	CST1, MT3, CST4	1006	10	19453	5.80109	1	1	0.988645
GOTERM_BP_DIRECT	GO:0051673~membrane disruption in other organism	3	0.281426	0.0911083	DEFA6, RNASE7, DEFA5	1006	10	19453	5.80109	1	1	0.988645
GOTERM_BP_DIRECT	GO:0044419~interspecies interaction between organisms	3	0.281426	0.0911083	CD209, CLEC10A, ASGR1	1006	10	19453	5.80109	1	1	0.988645
GOTERM_BP_DIRECT	GO:0048023~positive regulation of melanin biosynthetic process	3	0.281426	0.0911083	ZEB2, CDH3, TYRP1	1006	10	19453	5.80109	1	1	0.988645
GOTERM_BP_DIRECT	GO:0032060~bleb assembly	3	0.281426	0.0911083	PMP22, LPAR1, EMP1	1006	10	19453	5.80109	1	1	0.988645
GOTERM_BP_DIRECT	GO:0060259~regulation of feeding behavior	3	0.281426	0.0911083	CNR1, NMU, LEPR	1006	10	19453	5.80109	1	1	0.988645
GOTERM_BP_DIRECT	GO:0008347~glial cell migration	3	0.281426	0.0911083	EPHA4, NDN, CSPG4	1006	10	19453	5.80109	1	1	0.988645
GOTERM_BP_DIRECT	GO:0048671~negative regulation of collateral sprouting	3	0.281426	0.0911083	EPHA7, FSTL4, RGMA	1006	10	19453	5.80109	1	1	0.988645
GOTERM_BP_DIRECT	GO:0072112~glomerular visceral epithelial cell differentiation	3	0.281426	0.0911083	EDNRB, PTPRO, PROM1	1006	10	19453	5.80109	1	1	0.988645
GOTERM_BP_DIRECT	GO:0055078~sodium ion homeostasis	4	0.375235	0.0915188	SCNN1G, SCNN1B, CYP4F3, SCN7A	1006	21	19453	3.68323	1	1	0.988645
GOTERM_BP_DIRECT	GO:0044267~cellular protein metabolic process	4	0.375235	0.0915188	FBXO2, CTSG, ZDHHC2, FBXO44	1006	21	19453	3.68323	1	1	0.988645
GOTERM_BP_DIRECT	GO:2000311~regulation of AMPA receptor activity	4	0.375235	0.0915188	NLGN1, NRXN1, SHISA9, CACNG4	1006	21	19453	3.68323	1	1	0.988645
GOTERM_BP_DIRECT	GO:0048665~neuron fate specification	4	0.375235	0.0915188	FOXA1, EYA1, FEV, SIX1	1006	21	19453	3.68323	1	1	0.988645
GOTERM_BP_DIRECT	GO:0061028~establishment of endothelial barrier	4	0.375235	0.0915188	EDNRB, PDE4D, PDE2A, RDX	1006	21	19453	3.68323	1	1	0.988645
GOTERM_BP_DIRECT	GO:0070588~calcium ion transmembrane transport	11	1.03189	0.0920546	GPM6A, TRPM2, EDNRB, TRPA1, P2RX2, CACNA1D, ANXA9, TRPM6, SLC8A1, CACNG4, TRPM3	1006	120	19453	1.77256	1	1	0.988645
GOTERM_BP_DIRECT	GO:0030036~actin cytoskeleton organization	18	1.68856	0.0934807	TNXB, FOXJ1, LDB3, CDC42BPA, CORO2B, ADRA2A, EHD2, PDLIM3, DAAM2, PTK7, KIT, DMD, FLNC, AMOTL1, SMTNL2, ASB2, PFN2, SPTBN2	1006	232	19453	1.50028	1	1	0.988645
GOTERM_BP_DIRECT	GO:0002040~sprouting angiogenesis	5	0.469043	0.0964257	CCBE1, ESM1, LEF1, RSPO3, SEMA3E	1006	34	19453	2.84367	1	1	0.988645
GOTERM_BP_DIRECT	GO:0033574~response to testosterone	5	0.469043	0.0964257	HOXA10, HOXA9, MSTN, CA9, HMGCS2	1006	34	19453	2.84367	1	1	0.988645
GOTERM_BP_DIRECT	GO:0060078~regulation of postsynaptic membrane potential	5	0.469043	0.0964257	GRIA1, GRIK3, GRIK1, GABRE, GABRG2	1006	34	19453	2.84367	1	1	0.988645
GOTERM_BP_DIRECT	GO:0008015~blood circulation	5	0.469043	0.0964257	CXCL10, CXCL12, PLN, EDN3, CHD7	1006	34	19453	2.84367	1	1	0.988645
GOTERM_BP_DIRECT	GO:0030199~collagen fibril organization	8	0.750469	0.0971781	COMP, MMP11, COL27A1, TNXB, COL14A1, COL11A1, DPT, DDR2	1006	76	19453	2.03547	1	1	0.988645
GOTERM_BP_DIRECT	GO:0006954~inflammatory response	30	2.81426	0.0994117	CCL14, ORM1, CIITA, PTGS2, PTGS1, SCN9A, NLRP2, CCL19, TAC1, PTGDR, AOC3, CCL24, CCL23, TICAM2, CCL21, CCL20, PLA2G2A, CYBA, CXCL10, BMP2, CXCL11, KRT16, AXL, KIT, PLP1, DPEP1, CHI3L1, MS4A2, FOLR2, SCG2	1006	436	19453	1.33053	1	1	0.988645
