# Supplementary material for: Gene expression ranking change based single sample pre-disease state detection
Source: Front Genet. 2024 Dec 4;15:1509769. doi: 10.3389/fgene.2024.1509769 (PMC11652538; doi:10.3389/fgene.2024.1509769)
Supplement: Supplementary file 4 [file Table1.xlsx]

## Sheet: GSE30550
	keygenes_h3n2	Freq
1	4204	8
2	2643	7
3	29761	7
4	51284	7
5	55303	7
6	23586	6
7	24138	6
8	3140	6
9	3428	6
10	355	6
11	3717	6
12	3735	6
13	5128	6
14	54809	6
15	55133	6
16	56913	6
17	65080	6
18	6643	6
19	6772	6
20	9934	6
21	10346	5
22	1105	5
23	11133	5
24	11177	5
25	114908	5
26	2181	5
27	23309	5
28	23424	5
29	23607	5
30	254531	5
31	25939	5
32	2633	5
33	27430	5
34	29071	5
35	3600	5
36	3627	5
37	3669	5
38	4616	5
39	4712	5
40	51056	5
41	51131	5
42	51422	5
43	5393	5
44	54910	5
45	55014	5
46	55139	5
47	55183	5
48	55601	5
49	55603	5
50	55810	5
51	55884	5
52	5589	5
53	5696	5
54	5698	5
55	644	5
56	64422	5
57	6641	5
58	6692	5
59	684	5
60	7444	5
61	7786	5
62	79577	5
63	80830	5
64	85363	5
65	8553	5
66	8560	5
67	8763	5
68	8767	5
69	9111	5
70	966	5

## Sheet: GSE52428
	keygenes_h1n1	Freq
1	114908	8
2	24138	8
3	3434	8
4	54809	8
5	55601	8
6	7130	8
7	100132417	7
8	10346	7
9	10475	7
10	10561	7
11	10589	7
12	10616	7
13	10906	7
14	10964	7
15	11000	7
16	11262	7
17	11274	7
18	1230	7
19	1267	7
20	1890	7
21	1992	7
22	1997	7
23	2175	7
24	2210	7
25	23070	7
26	2308	7
27	23424	7
28	23586	7
29	23607	7
30	2537	7
31	25939	7
32	2633	7
33	2643	7
34	26509	7
35	27074	7
36	27348	7
37	2867	7
38	3428	7
39	3430	7
40	3431	7
41	3433	7
42	3437	7
43	3557	7
44	3620	7
45	3665	7
46	3669	7
47	3728	7
48	375056	7
49	3965	7
50	4001	7
51	4005	7
52	4061	7
53	4299	7
54	4496	7
55	4502	7
56	4599	7
57	4600	7
58	467	7
59	4938	7
60	4939	7
61	4940	7
62	51056	7
63	51131	7
64	51191	7
65	51513	7
66	5359	7
67	54739	7
68	54877	7
69	55008	7
70	55281	7
71	55337	7
72	55603	7
73	5610	7
74	58472	7
75	634	7
76	6355	7
77	6398	7
78	64108	7
79	645745	7
80	64761	7
81	6614	7
82	6737	7
83	6772	7
84	684	7
85	6890	7
86	6993	7
87	710	7
88	7453	7
89	79132	7
90	79932	7
91	80830	7
92	81030	7
93	81622	7
94	838	7
95	84126	7
96	84162	7
97	85363	7
98	8542	7
99	8638	7
100	8676	7
101	8743	7
102	8775	7
103	9111	7
104	91543	7
105	9246	7
106	9636	7
107	9711	7
108	9732	7
109	9997	7
110	100528032	6
111	100913187	6
112	10578	6
113	10855	6
114	11177	6
115	11237	6
116	133	6
117	203197	6
118	2213	6
119	22797	6
120	22848	6
121	23034	6
122	2332	6
123	23347	6
124	23597	6
125	25865	6
126	26207	6
127	29761	6
128	2995	6
129	3553	6
130	3627	6
131	3660	6
132	3959	6
133	4277	6
134	4495	6
135	4616	6
136	4783	6
137	51316	6
138	51338	6
139	51444	6
140	54453	6
141	55026	6
142	55577	6
143	5608	6
144	5698	6
145	6235	6
146	6347	6
147	6352	6
148	6672	6
149	7803	6
150	79652	6
151	834	6
152	8651	6
153	925	6
154	9447	6
155	9683	6
156	9881	6
157	9935	6
158	100272216	5
159	10135	5
160	10158	5
161	10184	5
162	10791	5
163	1105	5
164	1975	5
165	2034	5
166	2040	5
167	23031	5
168	23136	5
169	2316	5
170	23179	5
171	23503	5
172	26519	5
173	26999	5
174	27071	5
175	27338	5
176	286495	5
177	2987	5
178	2999	5
179	3135	5
180	3320	5
181	3429	5
182	3560	5
183	3837	5
184	3932	5
185	3983	5
186	4118	5
187	4736	5
188	4753	5
189	4818	5
190	51284	5
191	51386	5
192	51439	5
193	51479	5
194	51510	5
195	5266	5
196	5371	5
197	54676	5
198	55544	5
199	60489	5
200	6155	5
201	6167	5
202	6170	5
203	6171	5
204	6227	5
205	6232	5
206	6303	5
207	64174	5
208	64689	5
209	65220	5
210	6773	5
211	719	5
212	723790	5
213	7535	5
214	7913	5
215	79651	5
216	80021	5
217	83955	5
218	8672	5
219	8763	5
220	916	5
221	9214	5
222	9517	5
223	952	5
224	9934	5
225	994	5
